# Supplementary material for: (μ-trans-1,2-Di-4-pyridylethyl­ene-κ2 N:N′)bis­[bis­(N,N-diisopropyl­dithio­carbamato-κ2 S,S′)zinc(II)]
Source: Acta Crystallogr Sect E Struct Rep Online. 2009 Oct 31;65(Pt 11):m1475. doi: 10.1107/S1600536809044250 (PMC2971214; doi:10.1107/S1600536809044250)
Supplement: Supplementary file 1 [file e-65-m1475-sup1.cif]

##############################################################################
###                                                                        ###
###        Electronic paper (Acta Crystallographica Section E)             ###
###                                                                        ###
##############################################################################
#                                                                            #
# This CIF contains the data in a paper accepted for publication in Acta     #
# Crystallographica Section E. It conforms to the requirements of Notes      #
# for Authors for Section E, and has been peer reviewed under the auspices   #
# of the IUCr Commission on Journals.                                        #
#                                                                            #
# Full details of the Crystallographic Information File format               #
# are given in the paper "The Crystallographic Information File (CIF):       #
# a New Standard Archive File for Crystallography" by S. R. Hall, F. H.      #
# Allen and I. D. Brown [Acta Cryst. (1991), A47, 655-685].                  #
#                                                                            #
# The current version of the core CIF dictionary is obtainable from          #
# ftp://ftp.iucr.org/pub/cif_core.dic. The current version number is 2.4.    #
#                                                                            #
# Software is freely available for graphical display of the structure(s) in  #
# this CIF.  For information consult the CIF home page http://www.iucr.org/  #
# cif/home.html                                                              #
#                                                                            #
# This file may be used for bona fide research purposes within the           #
# scientific community so long as proper attribution is given to the journal # 
# article from which it was obtained.                                        #
#                                                                            #
##############################################################################
                                             
data_global
_audit_creation_method     SHELXL-97
_journal_date_recd_electronic     2009-10-24
_journal_date_accepted     2009-10-24
_journal_name_full     'Acta Crystallographica, Section E'
_journal_year     2009
_journal_volume     65
_journal_issue     11
_journal_page_first     m1475
_journal_page_last     m1475
_journal_paper_category     QM
_journal_coeditor_code     HB5178
_publ_contact_author_name     ' Edward RT Tiekink '
_publ_contact_author_address
;
Department of Chemistry, University of Malaya,
50603 Kuala Lumpur, Malaysia
;
_publ_contact_author_email
;
edward.tiekink@gmail.com
;
_publ_contact_author_fax     ' +60 3 7967 4193 '
_publ_contact_author_phone     ' +60 3 7967 4204 '
_publ_section_title
;\
(\m-<i>trans</i>-1,2-Di-4-pyridylethylene-\k^2^<i>N</i>:<i>N</i>')\
bis[bis(<i>N</i>,<i>N</i>-diisopropyldithiocarbamato-\k^2^<i>S</i>,\
<i>S</i>')zinc(II)]
;
loop_
    _publ_author_name
    _publ_author_footnote
    _publ_author_address
    'Arman, Hadi D.' .
;
Department of Chemistry, The University of Texas at San Antonio,
One UTSA Circle, San Antonio, Texas 78249-0698, USA
;
    'Poplaukhin, Pavel' .
;
Chemical Abstracts Service, 2540 Olentangy River Rd,
Columbus, Ohio 43202, USA
;
    'Tiekink, Edward R. T.' .
;
Department of Chemistry, University of Malaya,
50603 Kuala Lumpur, Malaysia
;
data_I
_audit_creation_method     SHELXL-97
_chemical_name_systematic
;
(\m-<i>trans</i>-1,2-Di-4-pyridylethylene-
\k^2^<i>N</i>:<i>N</i>')bis[bis(<i>N</i>,<i>N</i>-diisopropyldithiocarbamato-
\k^2^<i>S</i>,<i>S</i>')zinc(II)]
;
_chemical_name_common     ?
_chemical_formula_moiety     'C40 H66 N6 S8 Zn2'
_chemical_formula_sum     'C40 H66 N6 S8 Zn2'
_chemical_formula_iupac     '[Zn2 (C7 H14 N S2)4 (C12 H10 N2)]'
_chemical_formula_weight     1018.21
_chemical_melting_point     ?
_symmetry_cell_setting     triclinic
_symmetry_space_group_name_H-M     'P -1'
_symmetry_space_group_name_Hall     '-P 1'
loop_
    _symmetry_equiv_pos_as_xyz
    'x, y, z'
    '-x, -y, -z'
_cell_length_a     8.2690(14)
_cell_length_b     11.1640(18)
_cell_length_c     14.156(2)
_cell_angle_alpha     80.806(10)
_cell_angle_beta     84.878(9)
_cell_angle_gamma     72.566(5)
_cell_volume     1229.6(3)
_cell_formula_units_Z     1
_cell_measurement_reflns_used     4206
_cell_measurement_theta_min     2.6
_cell_measurement_theta_max     40.2
_cell_measurement_temperature     98(2)
_exptl_crystal_description     'block'
_exptl_crystal_colour     'gold'
_exptl_crystal_size_max     0.43
_exptl_crystal_size_mid     0.35
_exptl_crystal_size_min     0.22
_exptl_crystal_density_diffrn     1.375
_exptl_crystal_density_meas     ?
_exptl_crystal_density_method     'not measured'
_exptl_crystal_F_000     536
_exptl_absorpt_coefficient_mu     1.350
_exptl_absorpt_correction_type     'multi-scan'
_exptl_absorpt_process_details     '(ABSCOR; Higashi, 1995)'
_exptl_absorpt_correction_T_min     0.810
_exptl_absorpt_correction_T_max     1
_exptl_special_details
;
;
_diffrn_ambient_temperature     98(2)
_diffrn_radiation_type     MoK\a
_diffrn_radiation_wavelength     0.71069
_diffrn_radiation_source     'fine-focus sealed tube'
_diffrn_radiation_monochromator     graphite
_diffrn_measurement_device_type     'Rigaku AFC12\K/SATURN724'
_diffrn_measurement_method     \w
_diffrn_detector_area_resol_mean     ?
_diffrn_reflns_number     9453
_diffrn_reflns_av_R_equivalents     0.027
_diffrn_reflns_av_sigmaI/netI     0.035
_diffrn_reflns_theta_min     2.3
_diffrn_reflns_theta_max     27.5
_diffrn_reflns_theta_full     27.5
_diffrn_measured_fraction_theta_max     0.993
_diffrn_measured_fraction_theta_full     0.993
_diffrn_reflns_limit_h_min     -9
_diffrn_reflns_limit_h_max     10
_diffrn_reflns_limit_k_min     -13
_diffrn_reflns_limit_k_max     14
_diffrn_reflns_limit_l_min     -18
_diffrn_reflns_limit_l_max     18
_diffrn_standards_number     0
_diffrn_standards_interval_count     0
_diffrn_standards_interval_time     ?
_diffrn_standards_decay_%     '< 1'
_refine_special_details
;
Refinement of <i>F</i>^2^ against ALL reflections. The weighted <i>R</i>-factor
<i>wR</i> and goodness of fit <i>S</i> are based on <i>F</i>^2^, conventional
<i>R</i>-factors <i>R</i> are based on <i>F</i>, with <i>F</i> set to zero for
negative <i>F</i>^2^. The threshold expression of <i>F</i>^2^ >
2\s(<i>F</i>^2^) is used only for calculating <i>R</i>-factors(gt) <i>etc</i>.
and is not relevant to the choice of reflections for refinement.
<i>R</i>-factors based on <i>F</i>^2^ are statistically about twice as large
as those based on <i>F</i>, and <i>R</i>- factors based on ALL data will be
even larger.
;
_reflns_number_total     5613
_reflns_number_gt     5323
_reflns_threshold_expression     'I>2\s(I)'
_refine_ls_structure_factor_coef     Fsqd
_refine_ls_matrix_type     full
_refine_ls_R_factor_all     0.040
_refine_ls_R_factor_gt     0.038
_refine_ls_wR_factor_gt     0.101
_refine_ls_wR_factor_ref     0.103
_refine_ls_goodness_of_fit_ref     1.08
_refine_ls_restrained_S_all     1.08
_refine_ls_number_reflns     5613
_refine_ls_number_parameters     261
_refine_ls_number_restraints     0
_refine_ls_hydrogen_treatment     constr
_refine_ls_weighting_scheme     calc
_refine_ls_weighting_details
         'calc w=1/[\s^2^(Fo^2^)+(0.0536P)^2^+0.8556P] where P=(Fo^2^+2Fc^2^)/3'
_atom_sites_solution_hydrogens     geom
_atom_sites_solution_primary     direct
_atom_sites_solution_secondary     difmap
_refine_ls_shift/su_max     0.001
_refine_ls_shift/su_mean     0.000
_refine_diff_density_max     0.73
_refine_diff_density_min     -0.93
_refine_ls_extinction_method     none
_refine_ls_extinction_coef     ?
loop_
    _atom_type_symbol
    _atom_type_description
    _atom_type_scat_dispersion_real
    _atom_type_scat_dispersion_imag
    _atom_type_scat_source
    'C' 'C' 0.0033 0.0016
                         'International Tables Vol C Tables 4.2.6.8 and 6.1.1.4'
    'H' 'H' 0.0000 0.0000
                         'International Tables Vol C Tables 4.2.6.8 and 6.1.1.4'
    'N' 'N' 0.0061 0.0033
                         'International Tables Vol C Tables 4.2.6.8 and 6.1.1.4'
    'S' 'S' 0.1246 0.1234
                         'International Tables Vol C Tables 4.2.6.8 and 6.1.1.4'
    'Zn' 'Zn' 0.2839 1.4301
                         'International Tables Vol C Tables 4.2.6.8 and 6.1.1.4'
_computing_data_collection     'CrystalClear (Rigaku/MSC, 2005)'
_computing_cell_refinement     'CrystalClear (Rigaku/MSC, 2005)'
_computing_data_reduction     'CrystalClear (Rigaku/MSC, 2005)'
_computing_structure_solution     'SHELXS97 (Sheldrick, 2008)'
_computing_structure_refinement     'SHELXL97 (Sheldrick, 2008)'
_computing_molecular_graphics     'DIAMOND (Brandenburg, 2006)'
_computing_publication_material     'SHELXL97 (Sheldrick, 2008)'
loop_
    _atom_site_type_symbol
    _atom_site_label
    _atom_site_fract_x
    _atom_site_fract_y
    _atom_site_fract_z
    _atom_site_U_iso_or_equiv
    _atom_site_adp_type
    _atom_site_calc_flag
    _atom_site_refinement_flags
    _atom_site_occupancy
    _atom_site_disorder_assembly
    _atom_site_disorder_group
    Zn Zn 0.26250(3) 0.37511(2) 0.262741(17) 0.01954(9) Uani d . 1 . .
    S S1 0.50382(7) 0.25806(5) 0.35054(4) 0.02363(13) Uani d . 1 . .
    S S2 0.31926(7) 0.14535(5) 0.24038(4) 0.02353(13) Uani d . 1 . .
    S S3 0.18968(7) 0.47710(5) 0.10606(4) 0.02045(12) Uani d . 1 . .
    S S4 0.29663(7) 0.59904(5) 0.24745(4) 0.02168(12) Uani d . 1 . .
    N N1 0.6241(2) 0.01811(18) 0.31035(14) 0.0237(4) Uani d . 1 . .
    N N2 0.2671(2) 0.69764(16) 0.06127(12) 0.0191(3) Uani d . 1 . .
    N N3 0.0406(2) 0.39861(17) 0.34610(13) 0.0203(3) Uani d . 1 . .
    C C1 0.4978(3) 0.1269(2) 0.30131(15) 0.0193(4) Uani d . 1 . .
    C C2 0.7810(3) -0.0048(2) 0.36315(18) 0.0302(5) Uani d . 1 . .
    H H2 0.8458 -0.0952 0.3587 0.036 Uiso calc R 1 . .
    C C3 0.7483(4) 0.0018(3) 0.46940(19) 0.0377(6) Uani d . 1 . .
    H H3A 0.7019 0.0906 0.4798 0.057 Uiso calc R 1 . .
    H H3B 0.8549 -0.0362 0.5023 0.057 Uiso calc R 1 . .
    H H3C 0.6668 -0.0448 0.4949 0.057 Uiso calc R 1 . .
    C C4 0.8972(3) 0.0716(3) 0.3145(2) 0.0356(6) Uani d . 1 . .
    H H4A 0.9121 0.0632 0.2462 0.053 Uiso calc R 1 . .
    H H4B 1.0078 0.0397 0.3438 0.053 Uiso calc R 1 . .
    H H4C 0.8467 0.1610 0.3222 0.053 Uiso calc R 1 . .
    C C5 0.6116(3) -0.0926(2) 0.26693(19) 0.0300(5) Uani d . 1 . .
    H H5 0.5131 -0.0596 0.2243 0.036 Uiso calc R 1 . .
    C C6 0.7657(4) -0.1476(3) 0.2036(2) 0.0455(7) Uani d . 1 . .
    H H6A 0.7888 -0.0796 0.1564 0.068 Uiso calc R 1 . .
    H H6B 0.7436 -0.2112 0.1703 0.068 Uiso calc R 1 . .
    H H6C 0.8642 -0.1874 0.2432 0.068 Uiso calc R 1 . .
    C C7 0.5682(6) -0.1896(3) 0.3430(2) 0.0585(10) Uani d . 1 . .
    H H7A 0.6630 -0.2270 0.3856 0.088 Uiso calc R 1 . .
    H H7B 0.5470 -0.2563 0.3129 0.088 Uiso calc R 1 . .
    H H7C 0.4664 -0.1490 0.3802 0.088 Uiso calc R 1 . .
    C C8 0.2528(2) 0.60365(19) 0.12971(14) 0.0173(4) Uani d . 1 . .
    C C9 0.3395(3) 0.7973(2) 0.08196(16) 0.0230(4) Uani d . 1 . .
    H H9 0.3809 0.7714 0.1485 0.028 Uiso calc R 1 . .
    C C10 0.4919(3) 0.8049(3) 0.0156(2) 0.0356(6) Uani d . 1 . .
    H H10A 0.5762 0.7213 0.0199 0.053 Uiso calc R 1 . .
    H H10B 0.5422 0.8662 0.0346 0.053 Uiso calc R 1 . .
    H H10C 0.4558 0.8323 -0.0504 0.053 Uiso calc R 1 . .
    C C11 0.2042(3) 0.9242(2) 0.0808(2) 0.0342(6) Uani d . 1 . .
    H H11A 0.1617 0.9535 0.0162 0.051 Uiso calc R 1 . .
    H H11B 0.2532 0.9863 0.0996 0.051 Uiso calc R 1 . .
    H H11C 0.1105 0.9147 0.1260 0.051 Uiso calc R 1 . .
    C C12 0.2101(3) 0.7146(2) -0.03856(15) 0.0230(4) Uani d . 1 . .
    H H12 0.2300 0.7958 -0.0707 0.028 Uiso calc R 1 . .
    C C13 0.3156(3) 0.6133(2) -0.09784(17) 0.0302(5) Uani d . 1 . .
    H H13A 0.4362 0.5970 -0.0873 0.045 Uiso calc R 1 . .
    H H13B 0.2948 0.6428 -0.1659 0.045 Uiso calc R 1 . .
    H H13C 0.2835 0.5349 -0.0785 0.045 Uiso calc R 1 . .
    C C14 0.0198(3) 0.7356(2) -0.04095(18) 0.0271(5) Uani d . 1 . .
    H H14A -0.0069 0.6565 -0.0153 0.041 Uiso calc R 1 . .
    H H14B -0.0155 0.7621 -0.1072 0.041 Uiso calc R 1 . .
    H H14C -0.0405 0.8017 -0.0019 0.041 Uiso calc R 1 . .
    C C15 0.0365(3) 0.3549(2) 0.44008(17) 0.0294(5) Uani d . 1 . .
    H H15 0.1404 0.3103 0.4696 0.035 Uiso calc R 1 . .
    C C16 -0.1129(3) 0.3724(2) 0.49564(16) 0.0297(5) Uani d . 1 . .
    H H16 -0.1101 0.3407 0.5621 0.036 Uiso calc R 1 . .
    C C17 -0.2677(3) 0.4365(2) 0.45415(15) 0.0200(4) Uani d . 1 . .
    C C18 -0.2633(3) 0.4766(2) 0.35583(15) 0.0224(4) Uani d . 1 . .
    H H18 -0.3658 0.5165 0.3236 0.027 Uiso calc R 1 . .
    C C19 -0.1086(3) 0.4576(2) 0.30552(16) 0.0228(4) Uani d . 1 . .
    H H19 -0.1078 0.4879 0.2389 0.027 Uiso calc R 1 . .
    C C20 -0.4262(3) 0.4592(2) 0.51333(15) 0.0207(4) Uani d . 1 . .
    H H20 -0.4230 0.4119 0.5755 0.025 Uiso calc R 1 . .
loop_
    _atom_site_aniso_label
    _atom_site_aniso_U_11
    _atom_site_aniso_U_22
    _atom_site_aniso_U_33
    _atom_site_aniso_U_12
    _atom_site_aniso_U_13
    _atom_site_aniso_U_23
    Zn 0.01645(14) 0.02258(14) 0.01769(14) -0.00523(10) 0.00223(9) 0.00022(9)
    S1 0.0225(3) 0.0227(3) 0.0275(3) -0.0087(2) -0.0054(2) -0.0022(2)
    S2 0.0220(3) 0.0234(3) 0.0256(3) -0.0055(2) -0.0057(2) -0.0041(2)
    S3 0.0237(3) 0.0223(2) 0.0171(2) -0.0098(2) 0.00010(19) -0.00222(18)
    S4 0.0266(3) 0.0246(3) 0.0151(2) -0.0099(2) -0.0018(2) -0.00120(18)
    N1 0.0215(9) 0.0222(9) 0.0260(10) -0.0062(7) -0.0042(7) 0.0016(7)
    N2 0.0201(8) 0.0203(8) 0.0158(8) -0.0052(7) -0.0011(7) -0.0008(6)
    N3 0.0180(8) 0.0230(8) 0.0184(9) -0.0055(7) 0.0028(7) -0.0010(7)
    C1 0.0183(9) 0.0232(10) 0.0165(9) -0.0084(8) 0.0013(7) 0.0006(7)
    C2 0.0224(11) 0.0340(12) 0.0316(13) -0.0067(9) -0.0065(9) 0.0032(10)
    C3 0.0390(14) 0.0450(15) 0.0295(13) -0.0128(12) -0.0069(11) -0.0022(11)
    C4 0.0227(11) 0.0472(15) 0.0392(14) -0.0146(11) -0.0009(10) -0.0041(11)
    C5 0.0306(12) 0.0234(11) 0.0343(13) -0.0040(9) -0.0037(10) -0.0054(9)
    C6 0.0463(17) 0.0485(16) 0.0402(16) -0.0061(13) 0.0026(13) -0.0187(13)
    C7 0.099(3) 0.0461(18) 0.0459(18) -0.0458(19) 0.0196(18) -0.0164(14)
    C8 0.0153(9) 0.0202(9) 0.0151(9) -0.0037(7) 0.0008(7) -0.0028(7)
    C9 0.0254(11) 0.0218(10) 0.0234(11) -0.0098(8) -0.0024(8) -0.0015(8)
    C10 0.0341(13) 0.0345(13) 0.0452(15) -0.0209(11) 0.0083(11) -0.0099(11)
    C11 0.0288(12) 0.0276(12) 0.0483(16) -0.0057(10) -0.0019(11) -0.0162(11)
    C12 0.0271(11) 0.0239(10) 0.0169(10) -0.0066(8) -0.0036(8) -0.0001(8)
    C13 0.0356(13) 0.0348(12) 0.0190(11) -0.0075(10) 0.0027(9) -0.0072(9)
    C14 0.0249(11) 0.0269(11) 0.0293(12) -0.0056(9) -0.0076(9) -0.0038(9)
    C15 0.0194(10) 0.0407(13) 0.0209(11) -0.0023(9) -0.0004(9) 0.0043(9)
    C16 0.0209(11) 0.0438(14) 0.0174(11) -0.0035(10) 0.0020(9) 0.0036(9)
    C17 0.0182(10) 0.0221(10) 0.0209(10) -0.0081(8) 0.0017(8) -0.0031(8)
    C18 0.0175(10) 0.0281(11) 0.0187(10) -0.0038(8) 0.0008(8) -0.0014(8)
    C19 0.0192(10) 0.0289(11) 0.0183(10) -0.0062(8) 0.0013(8) -0.0002(8)
    C20 0.0197(10) 0.0262(10) 0.0162(9) -0.0075(8) 0.0031(8) -0.0034(8)
_geom_special_details
;
All s.u.'s (except the s.u. in the dihedral angle between two l.s. planes) are
estimated using the full covariance matrix. The cell s.u.'s are taken into
account individually in the estimation of s.u.'s in distances, angles and
torsion angles; correlations between s.u.'s in cell parameters are only used
when they are defined by crystal symmetry. An approximate (isotropic)
treatment of cell s.u.'s is used for estimating s.u.'s involving l.s. planes.
;
loop_
    _geom_bond_atom_site_label_1
    _geom_bond_atom_site_label_2
    _geom_bond_site_symmetry_2
    _geom_bond_distance
    _geom_bond_publ_flag
    Zn N3 . 2.0621(18) y
    Zn S1 . 2.3655(7) y
    Zn S3 . 2.3662(7) y
    Zn S2 . 2.5320(7) y
    Zn S4 . 2.5720(7) y
    S1 C1 . 1.734(2) ?
    S2 C1 . 1.719(2) ?
    S3 C8 . 1.733(2) ?
    S4 C8 . 1.727(2) ?
    N1 C1 . 1.340(3) ?
    N1 C2 . 1.490(3) ?
    N1 C5 . 1.499(3) ?
    N2 C8 . 1.335(3) ?
    N2 C9 . 1.489(3) ?
    N2 C12 . 1.495(3) ?
    N3 C15 . 1.343(3) ?
    N3 C19 . 1.344(3) ?
    C2 C3 . 1.514(4) ?
    C2 C4 . 1.520(4) ?
    C2 H2 . 1.0000 ?
    C3 H3A . 0.9800 ?
    C3 H3B . 0.9800 ?
    C3 H3C . 0.9800 ?
    C4 H4A . 0.9800 ?
    C4 H4B . 0.9800 ?
    C4 H4C . 0.9800 ?
    C5 C7 . 1.501(4) ?
    C5 C6 . 1.519(4) ?
    C5 H5 . 1.0000 ?
    C6 H6A . 0.9800 ?
    C6 H6B . 0.9800 ?
    C6 H6C . 0.9800 ?
    C7 H7A . 0.9800 ?
    C7 H7B . 0.9800 ?
    C7 H7C . 0.9800 ?
    C9 C10 . 1.518(3) ?
    C9 C11 . 1.519(3) ?
    C9 H9 . 1.0000 ?
    C10 H10A . 0.9800 ?
    C10 H10B . 0.9800 ?
    C10 H10C . 0.9800 ?
    C11 H11A . 0.9800 ?
    C11 H11B . 0.9800 ?
    C11 H11C . 0.9800 ?
    C12 C14 . 1.522(3) ?
    C12 C13 . 1.525(3) ?
    C12 H12 . 1.0000 ?
    C13 H13A . 0.9800 ?
    C13 H13B . 0.9800 ?
    C13 H13C . 0.9800 ?
    C14 H14A . 0.9800 ?
    C14 H14B . 0.9800 ?
    C14 H14C . 0.9800 ?
    C15 C16 . 1.384(3) ?
    C15 H15 . 0.9500 ?
    C16 C17 . 1.395(3) ?
    C16 H16 . 0.9500 ?
    C17 C18 . 1.393(3) ?
    C17 C20 . 1.469(3) ?
    C18 C19 . 1.383(3) ?
    C18 H18 . 0.9500 ?
    C19 H19 . 0.9500 ?
    C20 C20 2_466 1.330(4) ?
    C20 H20 . 0.9500 ?
loop_
    _geom_angle_atom_site_label_1
    _geom_angle_atom_site_label_2
    _geom_angle_atom_site_label_3
    _geom_angle_site_symmetry_1
    _geom_angle_site_symmetry_3
    _geom_angle
    _geom_angle_publ_flag
    N3 Zn S1 . . 112.29(5) ?
    N3 Zn S3 . . 107.48(5) ?
    S1 Zn S3 . . 140.23(2) ?
    N3 Zn S2 . . 99.44(5) ?
    S1 Zn S2 . . 73.21(2) ?
    S3 Zn S2 . . 100.61(2) ?
    N3 Zn S4 . . 100.23(5) ?
    S1 Zn S4 . . 99.98(2) ?
    S3 Zn S4 . . 72.47(2) ?
    S2 Zn S4 . . 160.31(2) ?
    C1 S1 Zn . . 87.45(7) ?
    C1 S2 Zn . . 82.55(7) ?
    C8 S3 Zn . . 88.80(7) ?
    C8 S4 Zn . . 82.47(7) ?
    C1 N1 C2 . . 124.9(2) ?
    C1 N1 C5 . . 119.88(19) ?
    C2 N1 C5 . . 115.18(19) ?
    C8 N2 C9 . . 120.53(17) ?
    C8 N2 C12 . . 124.50(18) ?
    C9 N2 C12 . . 114.95(16) ?
    C15 N3 C19 . . 117.40(19) ?
    C15 N3 Zn . . 123.08(15) ?
    C19 N3 Zn . . 119.50(14) ?
    N1 C1 S2 . . 122.16(16) ?
    N1 C1 S1 . . 122.17(16) ?
    S2 C1 S1 . . 115.67(12) ?
    N1 C2 C3 . . 113.7(2) ?
    N1 C2 C4 . . 113.0(2) ?
    C3 C2 C4 . . 114.1(2) ?
    N1 C2 H2 . . 104.9 ?
    C3 C2 H2 . . 104.9 ?
    C4 C2 H2 . . 104.9 ?
    C2 C3 H3A . . 109.5 ?
    C2 C3 H3B . . 109.5 ?
    H3A C3 H3B . . 109.5 ?
    C2 C3 H3C . . 109.5 ?
    H3A C3 H3C . . 109.5 ?
    H3B C3 H3C . . 109.5 ?
    C2 C4 H4A . . 109.5 ?
    C2 C4 H4B . . 109.5 ?
    H4A C4 H4B . . 109.5 ?
    C2 C4 H4C . . 109.5 ?
    H4A C4 H4C . . 109.5 ?
    H4B C4 H4C . . 109.5 ?
    N1 C5 C7 . . 110.4(2) ?
    N1 C5 C6 . . 113.3(2) ?
    C7 C5 C6 . . 113.4(3) ?
    N1 C5 H5 . . 106.4 ?
    C7 C5 H5 . . 106.4 ?
    C6 C5 H5 . . 106.4 ?
    C5 C6 H6A . . 109.5 ?
    C5 C6 H6B . . 109.5 ?
    H6A C6 H6B . . 109.5 ?
    C5 C6 H6C . . 109.5 ?
    H6A C6 H6C . . 109.5 ?
    H6B C6 H6C . . 109.5 ?
    C5 C7 H7A . . 109.5 ?
    C5 C7 H7B . . 109.5 ?
    H7A C7 H7B . . 109.5 ?
    C5 C7 H7C . . 109.5 ?
    H7A C7 H7C . . 109.5 ?
    H7B C7 H7C . . 109.5 ?
    N2 C8 S4 . . 122.56(15) ?
    N2 C8 S3 . . 122.09(15) ?
    S4 C8 S3 . . 115.36(12) ?
    N2 C9 C10 . . 111.56(18) ?
    N2 C9 C11 . . 111.17(18) ?
    C10 C9 C11 . . 112.7(2) ?
    N2 C9 H9 . . 107.0 ?
    C10 C9 H9 . . 107.0 ?
    C11 C9 H9 . . 107.0 ?
    C9 C10 H10A . . 109.5 ?
    C9 C10 H10B . . 109.5 ?
    H10A C10 H10B . . 109.5 ?
    C9 C10 H10C . . 109.5 ?
    H10A C10 H10C . . 109.5 ?
    H10B C10 H10C . . 109.5 ?
    C9 C11 H11A . . 109.5 ?
    C9 C11 H11B . . 109.5 ?
    H11A C11 H11B . . 109.5 ?
    C9 C11 H11C . . 109.5 ?
    H11A C11 H11C . . 109.5 ?
    H11B C11 H11C . . 109.5 ?
    N2 C12 C14 . . 112.12(18) ?
    N2 C12 C13 . . 113.96(18) ?
    C14 C12 C13 . . 113.47(19) ?
    N2 C12 H12 . . 105.4 ?
    C14 C12 H12 . . 105.4 ?
    C13 C12 H12 . . 105.4 ?
    C12 C13 H13A . . 109.5 ?
    C12 C13 H13B . . 109.5 ?
    H13A C13 H13B . . 109.5 ?
    C12 C13 H13C . . 109.5 ?
    H13A C13 H13C . . 109.5 ?
    H13B C13 H13C . . 109.5 ?
    C12 C14 H14A . . 109.5 ?
    C12 C14 H14B . . 109.5 ?
    H14A C14 H14B . . 109.5 ?
    C12 C14 H14C . . 109.5 ?
    H14A C14 H14C . . 109.5 ?
    H14B C14 H14C . . 109.5 ?
    N3 C15 C16 . . 122.7(2) ?
    N3 C15 H15 . . 118.7 ?
    C16 C15 H15 . . 118.7 ?
    C15 C16 C17 . . 120.0(2) ?
    C15 C16 H16 . . 120.0 ?
    C17 C16 H16 . . 120.0 ?
    C18 C17 C16 . . 117.1(2) ?
    C18 C17 C20 . . 122.64(19) ?
    C16 C17 C20 . . 120.3(2) ?
    C19 C18 C17 . . 119.4(2) ?
    C19 C18 H18 . . 120.3 ?
    C17 C18 H18 . . 120.3 ?
    N3 C19 C18 . . 123.3(2) ?
    N3 C19 H19 . . 118.3 ?
    C18 C19 H19 . . 118.3 ?
    C20 C20 C17 2_466 . 125.1(3) ?
    C20 C20 H20 2_466 . 117.4 ?
    C17 C20 H20 . . 117.4 ?
loop_
    _geom_torsion_atom_site_label_1
    _geom_torsion_atom_site_label_2
    _geom_torsion_atom_site_label_3
    _geom_torsion_atom_site_label_4
    _geom_torsion_site_symmetry_1
    _geom_torsion_site_symmetry_2
    _geom_torsion_site_symmetry_3
    _geom_torsion_site_symmetry_4
    _geom_torsion
    _geom_torsion_publ_flag
    N3 Zn S1 C1 . . . . 99.95(9) ?
    S3 Zn S1 C1 . . . . -80.02(8) ?
    S2 Zn S1 C1 . . . . 6.43(7) ?
    S4 Zn S1 C1 . . . . -154.56(7) ?
    N3 Zn S2 C1 . . . . -117.11(9) ?
    S1 Zn S2 C1 . . . . -6.53(7) ?
    S3 Zn S2 C1 . . . . 132.96(7) ?
    S4 Zn S2 C1 . . . . 65.65(9) ?
    N3 Zn S3 C8 . . . . 101.33(9) ?
    S1 Zn S3 C8 . . . . -78.70(7) ?
    S2 Zn S3 C8 . . . . -155.14(7) ?
    S4 Zn S3 C8 . . . . 5.83(7) ?
    N3 Zn S4 C8 . . . . -111.15(9) ?
    S1 Zn S4 C8 . . . . 133.82(7) ?
    S3 Zn S4 C8 . . . . -5.90(7) ?
    S2 Zn S4 C8 . . . . 66.08(9) ?
    S1 Zn N3 C15 . . . . 1.8(2) ?
    S3 Zn N3 C15 . . . . -178.20(18) ?
    S2 Zn N3 C15 . . . . 77.44(19) ?
    S4 Zn N3 C15 . . . . -103.51(19) ?
    S1 Zn N3 C19 . . . . -176.66(15) ?
    S3 Zn N3 C19 . . . . 3.32(17) ?
    S2 Zn N3 C19 . . . . -101.04(16) ?
    S4 Zn N3 C19 . . . . 78.01(16) ?
    C2 N1 C1 S2 . . . . -179.16(17) ?
    C5 N1 C1 S2 . . . . -0.3(3) ?
    C2 N1 C1 S1 . . . . 0.7(3) ?
    C5 N1 C1 S1 . . . . 179.53(17) ?
    Zn S2 C1 N1 . . . . -170.64(18) ?
    Zn S2 C1 S1 . . . . 9.49(10) ?
    Zn S1 C1 N1 . . . . 170.04(18) ?
    Zn S1 C1 S2 . . . . -10.09(11) ?
    C1 N1 C2 C3 . . . . 63.5(3) ?
    C5 N1 C2 C3 . . . . -115.3(2) ?
    C1 N1 C2 C4 . . . . -68.5(3) ?
    C5 N1 C2 C4 . . . . 112.6(2) ?
    C1 N1 C5 C7 . . . . -103.7(3) ?
    C2 N1 C5 C7 . . . . 75.3(3) ?
    C1 N1 C5 C6 . . . . 128.0(2) ?
    C2 N1 C5 C6 . . . . -53.1(3) ?
    C9 N2 C8 S4 . . . . 6.4(3) ?
    C12 N2 C8 S4 . . . . -171.92(16) ?
    C9 N2 C8 S3 . . . . -173.29(15) ?
    C12 N2 C8 S3 . . . . 8.4(3) ?
    Zn S4 C8 N2 . . . . -171.20(18) ?
    Zn S4 C8 S3 . . . . 8.52(10) ?
    Zn S3 C8 N2 . . . . 170.53(17) ?
    Zn S3 C8 S4 . . . . -9.19(11) ?
    C8 N2 C9 C10 . . . . 122.8(2) ?
    C12 N2 C9 C10 . . . . -58.7(2) ?
    C8 N2 C9 C11 . . . . -110.5(2) ?
    C12 N2 C9 C11 . . . . 67.9(2) ?
    C8 N2 C12 C14 . . . . 61.8(3) ?
    C9 N2 C12 C14 . . . . -116.6(2) ?
    C8 N2 C12 C13 . . . . -68.8(3) ?
    C9 N2 C12 C13 . . . . 112.8(2) ?
    C19 N3 C15 C16 . . . . -2.2(4) ?
    Zn N3 C15 C16 . . . . 179.3(2) ?
    N3 C15 C16 C17 . . . . 0.6(4) ?
    C15 C16 C17 C18 . . . . 2.3(4) ?
    C15 C16 C17 C20 . . . . -177.9(2) ?
    C16 C17 C18 C19 . . . . -3.5(3) ?
    C20 C17 C18 C19 . . . . 176.7(2) ?
    C15 N3 C19 C18 . . . . 0.9(3) ?
    Zn N3 C19 C18 . . . . 179.48(17) ?
    C17 C18 C19 N3 . . . . 2.0(4) ?
    C18 C17 C20 C20 . . . 2_466 -15.2(4) ?
    C16 C17 C20 C20 . . . 2_466 164.9(3) ?
loop_
    _geom_hbond_atom_site_label_D
    _geom_hbond_atom_site_label_H
    _geom_hbond_atom_site_label_A
    _geom_hbond_site_symmetry_A
    _geom_hbond_distance_DH
    _geom_hbond_distance_HA
    _geom_hbond_distance_DA
    _geom_hbond_angle_DHA
    _geom_hbond_publ_flag
    C20 H20 S4 2_566 0.95 2.77 3.545(2) 139 y
