# Supplementary material for: (μ-trans-1,2-Di-4-pyridylethyl­ene-κ2 N:N′)bis­[bis­(N,N-diisopropyl­dithio­carbamato-κ2 S,S′)zinc(II)]
Source: Acta Crystallogr Sect E Struct Rep Online. 2009 Oct 31;65(Pt 11):m1475. doi: 10.1107/S1600536809044250 (PMC2971214; doi:10.1107/S1600536809044250)
Supplement: Supplementary file 2 [file e-65-m1475-Isup2.hkl]

#
# h,k,l, Fc-squared, Fo-squared, sigma(Fo-squared) and status flag
#
data_I
_shelx_title ' cd0271a in P-1               New: P-1'
_shelx_refln_list_code          4
_shelx_F_calc_maximum      126.25
_exptl_crystal_F_000       536.00
_reflns_d_resolution_high  0.7696
 
loop_
 _symmetry_equiv_pos_as_xyz
 'x, y, z'
 '-x, -y, -z'
 
_cell_length_a     8.2690
_cell_length_b    11.1640
_cell_length_c    14.1560
_cell_angle_alpha  80.806
_cell_angle_beta   84.878
_cell_angle_gamma  72.566
 
_shelx_F_squared_multiplier     1.000
 
loop_
 _refln_index_h
 _refln_index_k
 _refln_index_l
 _refln_F_squared_calc
 _refln_F_squared_meas
 _refln_F_squared_sigma
 _refln_observed_status
   1   0   0     2422.37     2562.38     27.14 o
   2   0   0    11591.20    11782.49     63.19 o
   3   0   0      128.53      139.74      4.77 o
   4   0   0     8162.60     8841.91     48.62 o
   5   0   0     1829.39     1836.96     13.71 o
   6   0   0       64.32       58.33      3.38 o
   7   0   0       10.56        5.05      1.39 o
   8   0   0      324.02      302.80     10.31 o
   9   0   0      319.77      290.09     35.30 o
  10   0   0       84.74       98.51     13.47 o
  -9   1   0      466.43      424.02     18.45 o
  -8   1   0       65.50       53.70      7.33 o
  -7   1   0      978.75     1001.14     46.70 o
  -6   1   0      757.11      806.07     22.69 o
  -5   1   0      784.28      792.58     35.84 o
  -4   1   0     1337.48     1461.84     29.89 o
  -3   1   0      547.79      481.84      4.37 o
  -2   1   0     1896.21     1943.68      6.26 o
  -1   1   0     1299.13     1361.98     10.28 o
   1   1   0     1559.37     1555.71     21.86 o
   2   1   0     5195.52     5047.81     27.51 o
   3   1   0        3.90        2.38      0.82 o
   4   1   0     2681.01     2903.46     14.28 o
   5   1   0        2.41        2.17      0.96 o
   6   1   0      442.19      446.20     16.08 o
   7   1   0      590.35      591.79     30.93 o
   8   1   0      120.49      127.23     10.45 o
   9   1   0      123.56      103.61     19.04 o
  10   1   0       51.42       51.66      7.08 o
  -9   2   0      288.85      232.93     12.85 o
  -8   2   0      359.78      369.96     14.68 o
  -7   2   0      585.33      590.76     18.35 o
  -6   2   0     1608.41     1645.62     20.22 o
  -5   2   0       32.59       34.55      2.67 o
  -4   2   0       53.00       77.49     10.48 o
  -3   2   0      113.72      111.98      3.79 o
  -1   2   0     4808.38     5440.77     39.15 o
   0   2   0     1126.56     1082.83      8.21 o
   1   2   0       41.92       40.40      2.40 o
   2   2   0      689.76      643.34      9.71 o
   3   2   0      106.72       84.78      4.23 o
   4   2   0     1877.57     1809.94     15.87 o
   5   2   0     3633.11     3577.90     41.16 o
   6   2   0       14.24       12.75      2.07 o
   7   2   0       95.61      112.21     12.58 o
   8   2   0       21.61       17.93      1.87 o
   9   2   0      680.03      327.13     15.63 o
  10   2   0      219.50      239.79     22.33 o
  -9   3   0        9.34        7.80      2.16 o
  -8   3   0      722.32      706.77     20.46 o
  -7   3   0      173.98      178.79     10.10 o
  -6   3   0      217.97      215.00      7.51 o
  -5   3   0      122.73      122.46      7.41 o
  -4   3   0      678.12      721.33     13.61 o
  -3   3   0        1.65        5.04      0.75 o
  -2   3   0      696.61      747.06     10.76 o
  -1   3   0     1405.89     1474.30     19.71 o
   0   3   0      124.52      102.67      5.42 o
   1   3   0      990.44      945.54      6.67 o
   2   3   0      937.97      836.71      8.72 o
   3   3   0     2609.37     2788.78     17.42 o
   5   3   0      651.85      563.73     17.99 o
   6   3   0     3793.15     3803.13    105.57 o
   7   3   0       89.20       82.90      6.20 o
   8   3   0      638.68      632.51     33.11 o
   9   3   0      952.73     1013.75     51.18 o
  10   3   0       48.77       34.82      5.70 o
  -8   4   0       26.67       27.62      4.54 o
  -7   4   0     1128.28     1099.82     33.61 o
  -6   4   0       91.52       84.23      6.18 o
  -5   4   0     1433.35     1393.38     24.77 o
  -4   4   0       79.05       80.09      9.17 o
  -3   4   0     2485.41     2561.71     66.52 o
  -2   4   0     1044.59     1040.33     14.59 o
  -1   4   0      145.32      153.82     16.10 o
   0   4   0     1862.00     2006.69      8.96 o
   1   4   0       10.10       10.62      1.11 o
   2   4   0     7695.17     7795.01     43.86 o
   3   4   0     4860.52     4969.84     29.43 o
   4   4   0     1435.20     1500.60     19.50 o
   5   4   0     1828.21     1897.90     24.31 o
   6   4   0     2401.66     2395.17     47.74 o
   7   4   0      723.37      751.53     31.72 o
   8   4   0      108.76       97.98     10.93 o
   9   4   0        2.71        0.96      0.79 o
  10   4   0      249.65      244.93     17.56 o
  -8   5   0        8.79        5.63      1.31 o
  -7   5   0      447.55      424.24     20.21 o
  -6   5   0       14.35       11.74      1.55 o
  -5   5   0     2023.84     2219.25     61.64 o
  -4   5   0       12.55        9.76      2.00 o
  -3   5   0     3150.66     3241.34     41.64 o
  -2   5   0      120.31       89.77     10.65 o
  -1   5   0     4651.97     4402.39    202.71 o
   0   5   0     2060.56     2026.01     15.28 o
   1   5   0     2258.93     2373.85     11.76 o
   2   5   0     3373.38     3060.38     19.88 o
   3   5   0      683.90      785.13     12.23 o
   4   5   0     3916.01     4023.46     47.23 o
   5   5   0       14.19       17.54      2.75 o
   6   5   0     1906.27     1890.65     33.91 o
   7   5   0       61.81       27.30      4.38 o
   8   5   0      400.19      380.28     30.04 o
   9   5   0       30.58       16.83      7.91 o
  10   5   0      177.72      177.01     16.06 o
  -7   6   0      594.49      574.82     33.65 o
  -6   6   0       47.77       49.97      5.82 o
  -5   6   0     2889.89     3218.45     83.00 o
  -4   6   0      106.79       94.40      7.85 o
  -3   6   0      293.82      274.11     15.73 o
  -2   6   0      236.97      213.75     11.57 o
  -1   6   0      262.40      263.86     12.25 o
   0   6   0       55.38       72.87      3.84 o
   1   6   0        7.07       10.89      4.05 o
   2   6   0     1199.08     1170.87     31.17 o
   3   6   0      579.15      624.89     16.99 o
   4   6   0      331.00      298.37     14.67 o
   5   6   0     1161.40     1247.72     24.28 o
   6   6   0       46.27       49.45      6.86 o
   7   6   0     1144.00     1059.02     25.50 o
   8   6   0     1169.62     1037.82     29.38 o
   9   6   0      221.11      214.40     46.85 o
  10   6   0        1.36       11.03      4.12 o
  -7   7   0      247.24      223.17     10.63 o
  -6   7   0      210.46      195.93     11.99 o
  -5   7   0      540.26      497.99     19.58 o
  -4   7   0       32.49       36.40      3.73 o
  -3   7   0       95.52      109.33     15.68 o
  -2   7   0      203.42      221.34     12.28 o
  -1   7   0      441.41      494.26     12.66 o
   0   7   0        5.73        6.03      1.22 o
   1   7   0      176.34      126.91      6.15 o
   2   7   0        2.45        3.59      2.04 o
   3   7   0       89.60       75.06      8.59 o
   4   7   0      123.78      112.79      9.05 o
   5   7   0      144.78      188.01     17.11 o
   6   7   0      279.81      244.72     14.14 o
   7   7   0     1412.15     1279.26     35.67 o
   8   7   0        1.01        5.82      3.50 o
   9   7   0      827.18      824.53     34.34 o
  10   7   0        7.27       13.13      4.43 o
  -6   8   0       32.07       25.48      6.92 o
  -5   8   0      215.55      222.00     11.93 o
  -4   8   0     1474.46     1489.77     25.81 o
  -3   8   0      144.19      163.38      8.41 o
  -2   8   0      506.97      497.26     52.97 o
  -1   8   0      495.37      533.20     28.28 o
   0   8   0     3158.93     3453.29     44.59 o
   1   8   0        8.80        8.88      5.07 o
   2   8   0      622.41      484.08     16.56 o
   3   8   0       65.52       69.72      8.45 o
   4   8   0      941.25      918.18     30.31 o
   5   8   0      302.70      364.24     21.39 o
   6   8   0       89.33       81.81     11.39 o
   7   8   0        8.67       17.35      4.04 o
   8   8   0      796.68      737.54     37.87 o
   9   8   0      486.39      440.37     21.36 o
  10   8   0      185.75      175.46     20.67 o
  -6   9   0       12.15       10.43      1.82 o
  -5   9   0      303.85      305.00     14.44 o
  -4   9   0      120.94      110.63      9.69 o
  -3   9   0     1586.35     1629.60     28.58 o
  -2   9   0      365.52      353.94     19.28 o
  -1   9   0     1902.42     2060.01     44.74 o
   0   9   0     1522.52     1529.28    123.37 o
   1   9   0     2341.59     2341.74     44.93 o
   2   9   0      749.68      656.28     22.64 o
   3   9   0     1514.77     1491.01     28.79 o
   4   9   0     1755.85     1786.88     39.15 o
   5   9   0      105.96      117.96     15.67 o
   6   9   0       82.32       96.31     10.98 o
   7   9   0      342.20      373.95     26.63 o
   8   9   0        8.09        2.37      2.34 o
   9   9   0      251.10      261.23     22.95 o
  -5  10   0        4.04        0.72      0.94 o
  -4  10   0        8.45        5.83      1.69 o
  -3  10   0      533.34      578.08     29.28 o
  -2  10   0      202.81      195.66     14.16 o
  -1  10   0      275.02      268.61     20.59 o
   0  10   0       28.14       17.80      6.19 o
   1  10   0      680.96      749.29     30.96 o
   2  10   0      655.89      607.98     25.41 o
   3  10   0      181.59      168.70     15.84 o
   4  10   0       12.44        5.27      1.39 o
   5  10   0      517.88      525.72     20.84 o
   6  10   0       97.87      108.12     12.85 o
   7  10   0       10.50        6.20      2.22 o
   8  10   0      122.76      127.91     14.91 o
   9  10   0        5.02        9.50      3.57 o
  -4  11   0       20.01       18.16      4.03 o
  -3  11   0      261.69      273.20     12.00 o
  -2  11   0      260.95      253.69     10.42 o
  -1  11   0       12.45        9.89      1.94 o
   0  11   0      207.13      218.52     14.33 o
   1  11   0       25.47       18.26      3.75 o
   2  11   0      195.47      193.25     15.82 o
   3  11   0       84.10       92.48      9.95 o
   4  11   0      856.56      830.82     21.75 o
   5  11   0       19.92       30.67      4.57 o
   6  11   0      575.68      599.21     26.96 o
   7  11   0        1.96        5.55      2.34 o
   8  11   0      241.85      267.76     22.58 o
  -2  12   0      171.28      155.32     12.57 o
  -1  12   0       43.66       29.86      4.76 o
   0  12   0      160.14      147.41     14.45 o
   1  12   0        9.58        2.59      2.03 o
   2  12   0      541.46      524.93     28.43 o
   3  12   0       10.79        4.66      2.65 o
   4  12   0      167.27      188.08     21.10 o
   5  12   0       36.68       27.23      6.15 o
   6  12   0      827.50      905.07     43.64 o
   7  12   0       15.71       10.98      3.32 o
   8  12   0      160.30      167.72     21.82 o
  -1  13   0       36.45       35.83      5.08 o
   0  13   0      362.98      404.17     21.03 o
   1  13   0      193.44      188.26     20.65 o
   2  13   0     1915.09     2213.37     93.53 o
   3  13   0        8.81        1.80      1.61 o
   4  13   0      525.24      578.43     35.65 o
   5  13   0       54.66       56.56      8.14 o
   6  13   0     1108.90     1301.10     42.50 o
   7  13   0       14.10       19.36      4.97 o
   1  14   0       26.41       24.26      5.07 o
   2  14   0        2.46        2.35      1.17 o
   3  14   0      365.41      399.31     28.24 o
   4  14   0      367.73      408.40     30.89 o
   5  14   0       53.48       54.10      8.97 o
  -4 -14   1        2.71        2.47      2.56 o
  -3 -14   1       99.72       94.78     13.23 o
  -2 -14   1      150.01      161.00     20.53 o
  -6 -13   1        1.74       -1.61      2.39 o
  -5 -13   1      614.45      650.44     21.87 o
  -4 -13   1       76.38       69.51      9.14 o
  -3 -13   1      745.45      830.35     37.20 o
  -2 -13   1       46.63       57.30      8.32 o
  -1 -13   1       88.88       91.88     13.44 o
   0 -13   1       87.97      100.15      9.27 o
   1 -13   1       51.87       50.18     11.00 o
  -7 -12   1      955.47     1012.28     31.59 o
  -6 -12   1        4.43        4.45      2.37 o
  -5 -12   1      423.50      462.40     24.22 o
  -4 -12   1       39.16       44.48     10.19 o
  -3 -12   1      298.53      298.89     18.86 o
  -2 -12   1      186.29      197.63     19.24 o
  -1 -12   1      150.68      164.71     19.28 o
   0 -12   1       64.04       76.13     10.48 o
   1 -12   1      135.27      153.64     18.45 o
   2 -12   1       13.93       13.15      2.52 o
  -8 -11   1       15.40       11.89      3.23 o
  -7 -11   1      449.35      438.05     21.25 o
  -6 -11   1      151.13      176.41     19.43 o
  -5 -11   1     1397.19     1421.98     62.16 o
  -4 -11   1       36.51       41.97      5.67 o
  -3 -11   1      274.33      257.43     21.97 o
  -2 -11   1      162.35      177.22     17.04 o
  -1 -11   1       83.02       84.36     11.91 o
   0 -11   1       11.06       20.46      5.76 o
   1 -11   1      271.26      279.37     11.36 o
   2 -11   1       94.18       91.54     12.11 o
   3 -11   1       66.58       56.16      7.25 o
   4 -11   1        6.21        8.80      2.87 o
  -9 -10   1        0.71        2.32      1.84 o
  -8 -10   1        4.44        3.90      2.58 o
  -7 -10   1       96.53       87.74     19.31 o
  -6 -10   1      131.84      132.07     13.13 o
  -5 -10   1        1.12        2.78      1.63 o
  -4 -10   1      407.65      397.01     16.72 o
  -3 -10   1       37.04       32.06      5.27 o
  -2 -10   1     1655.50     1649.55     46.82 o
  -1 -10   1       80.86       58.33      5.94 o
   0 -10   1      156.22      173.80     14.90 o
   1 -10   1      325.92      294.92     16.82 o
   2 -10   1       64.96       82.79     18.35 o
   3 -10   1        1.88        3.38      1.81 o
   4 -10   1       77.79       83.37      7.32 o
   5 -10   1       22.14       28.61      3.83 o
  -9  -9   1      200.93      215.44     19.59 o
  -8  -9   1        1.32        2.42      1.36 o
  -7  -9   1       22.16       34.70      5.74 o
  -6  -9   1      317.26      301.17     17.28 o
  -5  -9   1     2033.86     1869.50     44.05 o
  -4  -9   1      304.68      294.46     13.21 o
  -3  -9   1     1288.87     1163.41     38.95 o
  -2  -9   1       48.46       72.31      8.28 o
  -1  -9   1     6132.98     6709.85    845.83 o
   0  -9   1     2358.71     2470.15     53.23 o
   1  -9   1      809.44      780.25     34.14 o
   2  -9   1      285.95      300.93     12.75 o
   3  -9   1      240.74      232.39     13.70 o
   4  -9   1      185.21      195.52     12.18 o
   5  -9   1      130.22      145.21      6.98 o
 -10  -8   1      158.12      153.03     19.09 o
  -9  -8   1       47.54       43.71      6.24 o
  -8  -8   1       37.93       30.27      5.50 o
  -7  -8   1       68.25       74.34      9.79 o
  -6  -8   1       46.80       32.88      5.86 o
  -5  -8   1     1753.95     1666.15     30.56 o
  -4  -8   1      313.65      278.12     17.46 o
  -3  -8   1      167.99      176.43     19.24 o
  -2  -8   1      570.74      538.25     18.26 o
  -1  -8   1     2239.16     2151.50     40.08 o
   0  -8   1      217.92      178.28     12.10 o
   1  -8   1     2558.78     2839.92     49.21 o
   2  -8   1       51.44       53.69      5.09 o
   3  -8   1     1614.22     1694.41     33.97 o
   4  -8   1      440.21      481.70     20.22 o
   5  -8   1       93.85       84.45     12.26 o
   6  -8   1      234.58      238.53     11.44 o
 -10  -7   1      366.47      371.48     31.46 o
  -9  -7   1        6.46        2.49      3.06 o
  -8  -7   1      957.68      852.31     41.97 o
  -7  -7   1      920.41      787.45     30.44 o
  -6  -7   1      601.38      589.86     27.90 o
  -5  -7   1      267.76      208.78     27.80 o
  -4  -7   1      226.84      202.59     15.24 o
  -3  -7   1     2593.31     2545.78     47.99 o
  -2  -7   1      838.68      936.73     25.01 o
  -1  -7   1       76.60       73.38      6.89 o
   0  -7   1      369.99      321.31     16.65 o
   1  -7   1     2300.11     2505.45     47.57 o
   2  -7   1       52.49       60.28      4.44 o
   3  -7   1       23.99       40.31      5.97 o
   4  -7   1     1899.89     2078.31     39.51 o
   5  -7   1      697.40      760.84     25.42 o
   6  -7   1      104.26      106.84      8.02 o
   7  -7   1        2.66        3.15      1.13 o
 -10  -6   1      198.44      239.98     21.11 o
  -9  -6   1      700.30      682.44     43.03 o
  -8  -6   1      291.32      281.50     26.11 o
  -7  -6   1      590.36      537.24     22.85 o
  -6  -6   1      573.12      567.49     72.30 o
  -5  -6   1      174.14      136.67     12.49 o
  -4  -6   1      258.32      261.16     14.79 o
  -3  -6   1       57.21       61.47      5.36 o
  -2  -6   1      239.99      343.68     24.38 o
  -1  -6   1      211.22      241.94     10.81 o
   0  -6   1       39.02       63.02      7.74 o
   1  -6   1      223.18      223.38     14.50 o
   2  -6   1       37.97       48.16      4.00 o
   3  -6   1       74.19       82.54      6.52 o
   4  -6   1      567.23      601.92     18.22 o
   5  -6   1       19.09       21.45      2.78 o
   6  -6   1      476.07      434.64     17.91 o
   7  -6   1       59.24       51.05      5.35 o
 -10  -5   1       86.59       94.46     14.26 o
  -9  -5   1      148.52      135.61     27.61 o
  -8  -5   1      565.54      538.40     30.80 o
  -7  -5   1     1465.60     1449.26     31.97 o
  -6  -5   1        5.64        6.63      3.02 o
  -5  -5   1       89.86       97.89     11.30 o
  -4  -5   1      421.83      445.23     12.75 o
  -3  -5   1     3509.76     3558.45     41.70 o
  -2  -5   1     3752.74     3890.50     24.00 o
  -1  -5   1       89.41       80.71      8.44 o
   0  -5   1     1433.37     1433.77     20.55 o
   1  -5   1     1328.98     1344.55     17.95 o
   2  -5   1     3796.72     3601.78     94.49 o
   3  -5   1       35.60       37.21      2.77 o
   4  -5   1     2050.20     2151.41     26.77 o
   5  -5   1      475.28      451.19     14.43 o
   6  -5   1      732.94      725.66     45.89 o
   7  -5   1        2.35        3.54      0.88 o
   8  -5   1        4.01        4.17      1.38 o
 -10  -4   1       43.84       30.03      5.67 o
  -9  -4   1      406.38      359.27     51.18 o
  -8  -4   1      214.63      210.89     27.89 o
  -7  -4   1      405.92      359.67     42.83 o
  -6  -4   1     1262.98     1199.73     25.99 o
  -5  -4   1      501.44      449.77     14.28 o
  -4  -4   1     4458.71     4803.07     56.49 o
  -3  -4   1     1190.82     1085.74     16.08 o
  -2  -4   1     4153.80     4553.30     26.77 o
  -1  -4   1      564.77      548.83      9.26 o
   0  -4   1       19.68       23.27      6.11 o
   1  -4   1     5665.94     5822.53     33.73 o
   2  -4   1      840.62      799.02     14.88 o
   3  -4   1      513.65      480.35     11.90 o
   4  -4   1     2055.87     2213.94     37.81 o
   5  -4   1      800.67      902.67     25.25 o
   6  -4   1      613.39      615.62     16.62 o
   7  -4   1       34.27       25.96      2.77 o
   8  -4   1       16.95       10.29      2.52 o
 -10  -3   1      875.54      941.29     38.26 o
  -9  -3   1      688.58      691.09     54.68 o
  -8  -3   1      834.66      857.15     34.69 o
  -7  -3   1       59.47       50.67      7.05 o
  -6  -3   1     2961.35     3101.05     39.94 o
  -5  -3   1     1638.03     1573.32     36.63 o
  -4  -3   1      439.92      409.93      5.93 o
  -3  -3   1        2.36        3.81      0.81 o
  -2  -3   1      275.39      253.12     30.00 o
  -1  -3   1      150.51      110.08      6.56 o
   0  -3   1        4.07       10.38      1.69 o
   1  -3   1      113.96      130.01      7.94 o
   2  -3   1     1239.53     1443.56     13.85 o
   3  -3   1     2918.14     2861.87     68.53 o
   4  -3   1       78.80       68.32      4.67 o
   6  -3   1      252.17      236.71      7.33 o
   7  -3   1     1699.39     1723.92     93.84 o
   8  -3   1       83.46       60.65      9.15 o
   9  -3   1      262.15      180.05     10.72 o
 -10  -2   1      501.78      538.68     30.56 o
  -9  -2   1       23.35       22.92      5.58 o
  -8  -2   1     1427.81     1499.83     26.36 o
  -7  -2   1        1.52        2.95      1.00 o
  -6  -2   1     3487.04     3743.63     45.22 o
  -5  -2   1      891.39      975.19     33.26 o
  -4  -2   1     7527.90     7609.94     41.11 o
  -3  -2   1      374.37      381.53      7.77 o
  -2  -2   1     3268.02     3430.90     20.15 o
  -1  -2   1     1448.81     1514.98     14.12 o
   0  -2   1     8120.20     7200.77     39.29 o
   1  -2   1       52.23       74.91      8.63 o
   2  -2   1      314.08      270.30      2.35 o
   3  -2   1      351.61      368.18      3.49 o
   4  -2   1       18.04       20.49      2.07 o
   5  -2   1      200.20      179.65      9.46 o
   6  -2   1     2724.20     2738.00    134.25 o
   7  -2   1      562.44      556.14     14.75 o
   8  -2   1      697.29      690.21     21.40 o
   9  -2   1      243.58      208.81     11.43 o
 -10  -1   1      100.69      103.70     14.35 o
  -9  -1   1      115.50      123.69     10.01 o
  -8  -1   1       50.49       56.04      4.48 o
  -7  -1   1      638.78      642.02     20.35 o
  -6  -1   1        0.86        0.10      1.55 o
  -5  -1   1     4061.31     4283.06     58.90 o
  -4  -1   1     2613.15     2826.46     35.97 o
  -3  -1   1      759.55      767.36      8.26 o
  -2  -1   1      727.18      738.69      9.81 o
  -1  -1   1     2280.57     2455.10      9.83 o
   0  -1   1     3773.68     3362.47     18.59 o
   1  -1   1     1977.77     1929.38      6.41 o
   2  -1   1     1796.27     1879.84      8.39 o
   3  -1   1      148.36       99.89      2.81 o
   4  -1   1      571.77      617.41      9.97 o
   5  -1   1      305.70      305.15     16.47 o
   6  -1   1       77.35       74.31      4.16 o
   7  -1   1      294.28      277.12      7.76 o
   8  -1   1      854.53      857.78     26.14 o
   9  -1   1       33.23       22.83      4.62 o
 -10   0   1        6.69        8.07      3.25 o
  -9   0   1       20.30       14.41      2.07 o
  -8   0   1       21.68       18.97      2.55 o
  -7   0   1       45.06       36.25      3.62 o
  -6   0   1       24.15       17.50      5.92 o
  -5   0   1     2471.48     2384.97     32.16 o
  -1   0   1     7221.63     8309.05     44.91 o
   1   0   1     3611.01     3672.75     22.09 o
   2   0   1      654.69      668.83      5.57 o
   3   0   1     6772.86     6891.49     27.06 o
   4   0   1     1525.39     1380.58     11.14 o
   5   0   1       11.94       25.71      2.71 o
   6   0   1     1501.96     1406.49     33.64 o
   7   0   1      292.87      265.41      7.12 o
   8   0   1     1421.25     1523.58     20.74 o
   9   0   1       63.86       45.93     17.36 o
  -9   1   1        4.73        2.99      1.17 o
  -8   1   1      739.39      737.33     24.10 o
  -7   1   1      482.75      499.38     40.22 o
  -6   1   1      630.18      640.29     15.83 o
  -5   1   1      617.06      679.41     12.90 o
  -4   1   1     1661.53     1713.60     25.01 o
  -3   1   1     2932.67     3335.53     12.09 o
  -2   1   1     1535.17     1560.02     12.02 o
  -1   1   1    11795.32    12651.58     48.16 o
   0   1   1     4810.50     4518.39     24.59 o
   2   1   1      268.69      277.94      7.61 o
   3   1   1     1209.61     1130.52      7.56 o
   4   1   1     1295.20     1284.92     10.09 o
   5   1   1     3560.98     3353.55     43.01 o
   6   1   1        5.38        8.18      2.17 o
   7   1   1       13.21        9.27      1.04 o
   8   1   1      113.81       93.45      7.56 o
   9   1   1      445.27      528.27     35.19 o
  10   1   1      248.49      270.78     20.26 o
  -9   2   1      275.60      218.78     13.73 o
  -8   2   1      576.78      513.84     18.67 o
  -7   2   1       63.94       51.54      3.47 o
  -6   2   1      120.97      112.56      6.47 o
  -5   2   1     1297.08     1396.16     88.69 o
  -4   2   1      797.06      822.33     15.48 o
  -3   2   1     4542.24     4839.16     30.86 o
  -2   2   1        7.95        8.14      1.01 o
  -1   2   1       45.94       29.67     10.21 o
   0   2   1        8.00       24.32      2.30 o
   1   2   1      863.08      848.12      4.63 o
   2   2   1      299.81      269.83      3.76 o
   3   2   1      824.06      759.22     10.90 o
   4   2   1      759.82      657.89     10.14 o
   5   2   1       22.42       20.80      2.27 o
   6   2   1      650.18      628.60     15.56 o
   7   2   1      742.86      663.10     15.72 o
   8   2   1       70.21       57.50      7.43 o
   9   2   1      421.32      466.47     27.35 o
  10   2   1       68.46       80.23     11.36 o
  -9   3   1      140.32       94.73     12.99 o
  -8   3   1      155.80      129.96      8.32 o
  -7   3   1      729.00      740.53     18.62 o
  -6   3   1       60.43       56.39      4.44 o
  -5   3   1     1049.28      994.70     21.75 o
  -4   3   1        1.30        1.51      0.86 o
  -3   3   1      749.07      736.98     13.69 o
  -2   3   1     1493.39     1336.80     20.49 o
  -1   3   1        7.98       45.41      4.11 o
   0   3   1     4216.70     4162.19     23.97 o
   1   3   1     8050.26     7506.32     61.82 o
   2   3   1      247.43      192.55      7.81 o
   3   3   1      489.93      444.56      5.00 o
   4   3   1       14.44       16.30      2.20 o
   5   3   1     2500.81     2412.99     29.31 o
   6   3   1     1117.82     1135.46     59.77 o
   7   3   1     1917.00     1927.98     23.90 o
   8   3   1      511.78      516.93     25.70 o
   9   3   1      352.49      335.04     24.16 o
  10   3   1      527.12      594.96     29.12 o
  -8   4   1      625.73      610.08     19.06 o
  -7   4   1      111.64      104.53      9.01 o
  -6   4   1      573.01      563.58     15.18 o
  -5   4   1      346.54      337.18     12.29 o
  -4   4   1     1352.81     1339.99     17.76 o
  -3   4   1     2917.30     3003.96     35.37 o
  -2   4   1       77.71       92.59      7.25 o
  -1   4   1     3037.40     3205.28     19.67 o
   0   4   1       56.67       75.51      3.38 o
   2   4   1      336.12      314.95      4.62 o
   3   4   1     5274.34     5206.09     30.39 o
   4   4   1      582.73      563.61     15.67 o
   5   4   1     5577.44     5565.10     65.25 o
   6   4   1      238.72      195.60     17.30 o
   7   4   1      193.12      180.32     17.03 o
   8   4   1       47.07       47.01      8.92 o
   9   4   1      165.16      161.26     15.77 o
  10   4   1       58.05       53.86      7.80 o
  -8   5   1      255.61      227.21     17.94 o
  -7   5   1        3.31        3.11      2.08 o
  -6   5   1      429.07      438.56     16.99 o
  -5   5   1       13.69       11.36      2.08 o
  -4   5   1      733.65      766.07     17.73 o
  -3   5   1      261.80      218.33     16.30 o
  -2   5   1     1065.71     1061.21     27.88 o
  -1   5   1      322.47      339.30     23.66 o
   0   5   1       84.94      114.30     20.55 o
   1   5   1     7808.88     8505.85     36.36 o
   2   5   1        3.77        5.77      0.58 o
   3   5   1     6428.99     6711.64     28.61 o
   4   5   1      753.64      717.56     19.26 o
   5   5   1     5884.91     6123.83    535.40 o
   6   5   1      601.59      565.81     19.24 o
   7   5   1     1201.42     1074.78     25.63 o
   8   5   1      507.23      498.66     15.73 o
   9   5   1       80.81       88.57     19.09 o
  10   5   1        0.17        1.15      1.72 o
  -7   6   1      139.48      135.83      9.78 o
  -6   6   1     1072.28     1070.09     33.04 o
  -5   6   1      733.73      708.57     19.38 o
  -4   6   1      171.97      195.35     25.19 o
  -3   6   1       79.89       85.92      8.40 o
  -2   6   1      965.64      928.57     33.36 o
   0   6   1       23.56       34.29      4.16 o
   1   6   1       29.08       35.60      3.06 o
   2   6   1      313.43      264.46      7.34 o
   3   6   1     2076.20     2042.90     24.88 o
   4   6   1      398.11      353.49     11.22 o
   5   6   1        3.42        9.69      3.02 o
   6   6   1     2992.90     3160.39     55.82 o
   7   6   1      340.97      308.97     18.06 o
   8   6   1      203.03      183.25     17.71 o
   9   6   1        9.93        6.91      1.61 o
  10   6   1      593.53      624.96     31.92 o
  -7   7   1      277.85      248.62     11.51 o
  -6   7   1      115.95      102.26      7.28 o
  -5   7   1      547.49      528.57     22.02 o
  -4   7   1     1054.91     1052.29     20.71 o
  -3   7   1      221.80      214.42     28.35 o
  -2   7   1       45.83       41.87      3.43 o
  -1   7   1        4.87       12.43      1.02 o
   0   7   1        2.75        2.69      0.65 o
   1   7   1        5.45        4.30      0.79 o
   2   7   1      871.69      882.07     16.66 o
   3   7   1      303.54      284.58     12.78 o
   4   7   1      263.64      268.45     19.98 o
   5   7   1       12.46       17.87      2.53 o
   6   7   1      204.31      220.80     13.59 o
   7   7   1      367.50      334.81     15.65 o
   8   7   1      529.64      483.63     27.01 o
   9   7   1      220.91      225.89     13.81 o
  10   7   1      681.35      722.75     30.89 o
  -6   8   1      467.99      479.01     30.25 o
  -5   8   1      240.78      232.48      9.80 o
  -4   8   1      312.39      311.02     14.40 o
  -3   8   1      273.46      251.12     21.53 o
  -2   8   1      963.33      980.26     20.21 o
  -1   8   1     1570.94     1628.16     20.77 o
   0   8   1      154.38      144.57      6.99 o
   1   8   1        8.13        4.25      0.95 o
   2   8   1      130.48      136.84      7.21 o
   3   8   1      282.01      246.68     18.43 o
   4   8   1      825.92      822.81     29.14 o
   5   8   1       26.69       33.78      4.64 o
   6   8   1       21.87       10.58      3.38 o
   7   8   1     1533.23     1472.87     41.01 o
   8   8   1      721.77      708.11     31.89 o
   9   8   1       46.30       36.61      5.34 o
  10   8   1       64.10       75.61     10.29 o
  -6   9   1       33.72       24.89      3.69 o
  -5   9   1        8.61        2.74      1.55 o
  -4   9   1     1506.00     1600.54     72.89 o
  -3   9   1       81.06       76.00      7.37 o
  -2   9   1     1765.90     1981.33     53.45 o
  -1   9   1        9.56       10.71      4.93 o
   0   9   1     5634.96     5924.34    132.55 o
   1   9   1     1304.22     1272.59     40.09 o
   2   9   1      915.57      957.78     32.14 o
   3   9   1      883.65      894.37     29.71 o
   4   9   1        1.42        1.43      1.05 o
   5   9   1      872.95      853.43     36.70 o
   6   9   1      239.53      245.99     14.88 o
   7   9   1      319.53      358.47     25.03 o
   8   9   1      228.23      251.66     22.03 o
   9   9   1      408.10      409.36     29.22 o
  -5  10   1        0.14        2.42      1.23 o
  -4  10   1      827.81      857.43     55.98 o
  -3  10   1      240.38      241.56     10.81 o
  -2  10   1      330.77      315.81     20.86 o
  -1  10   1        5.23        4.14      1.51 o
   0  10   1     1772.21     1808.59     34.53 o
   1  10   1       37.65       40.35      4.87 o
   2  10   1      622.37      663.17     29.91 o
   3  10   1        9.48        8.83      2.18 o
   4  10   1      421.89      427.83     18.68 o
   5  10   1     1291.32     1293.30     35.92 o
   6  10   1        2.11        4.76      1.36 o
   7  10   1       53.91       49.19      7.35 o
   8  10   1       37.33       30.51      4.84 o
   9  10   1      511.89      496.65     29.60 o
  -4  11   1      361.20      367.92     21.63 o
  -3  11   1        1.47        5.54      1.64 o
  -2  11   1      794.12      832.76     34.33 o
  -1  11   1      132.16      125.83     12.29 o
   0  11   1      190.61      213.61     16.12 o
   1  11   1       14.09       11.99      2.44 o
   2  11   1        3.16        1.12      1.56 o
   3  11   1      185.97      187.58     14.95 o
   4  11   1      155.09      142.50     33.40 o
   5  11   1      315.11      288.89     20.20 o
   6  11   1       76.95       90.09     19.12 o
   7  11   1       16.29       14.12      3.08 o
   8  11   1      164.77      189.84     17.09 o
   9  11   1        7.42        3.26      1.74 o
  -3  12   1      143.17      137.78     12.92 o
  -2  12   1        1.40        4.45      1.41 o
  -1  12   1       57.23       64.67      6.04 o
   0  12   1       11.07       10.50      2.80 o
   1  12   1      751.20      774.50     32.64 o
   2  12   1        0.54        2.90      1.51 o
   3  12   1       66.69       77.64     11.20 o
   4  12   1      553.29      615.84     29.67 o
   5  12   1      483.81      536.17     26.51 o
   6  12   1        6.43        6.91      2.97 o
   7  12   1        8.69       11.80      3.38 o
   8  12   1      169.34      180.09     20.38 o
  -1  13   1      189.95      183.25     23.43 o
   0  13   1      162.62      193.21     17.94 o
   1  13   1      670.74      650.54     30.22 o
   2  13   1      293.55      339.37     21.41 o
   3  13   1      898.75      999.03     47.04 o
   4  13   1      138.98      161.34     17.06 o
   5  13   1      460.05      482.62     23.66 o
   6  13   1       63.66       67.67     10.88 o
   7  13   1       45.53       46.42      7.66 o
   1  14   1        3.25        0.31      2.32 o
   2  14   1      928.58     1100.36    122.08 o
   3  14   1      851.77      935.70     60.39 o
   4  14   1      142.60      149.75     17.64 o
   5  14   1      169.68      195.50     23.59 o
  -6 -13   2      315.43      347.06     24.57 o
  -5 -13   2      107.67      115.93     15.81 o
  -4 -13   2      561.81      602.38     24.38 o
  -3 -13   2        4.88        6.34      2.65 o
  -2 -13   2      258.47      265.37     24.14 o
  -1 -13   2      217.24      273.12     17.50 o
   0 -13   2      156.44      171.56     14.24 o
  -7 -12   2       91.85      100.23     13.73 o
  -6 -12   2      994.98     1080.72     46.59 o
  -5 -12   2       18.86       19.74      4.43 o
  -4 -12   2      122.45      139.68     15.98 o
  -3 -12   2       12.56        9.28      2.30 o
  -2 -12   2      113.08      115.25     12.06 o
  -1 -12   2      194.10      220.38     13.22 o
   0 -12   2        1.86        2.62      1.25 o
   1 -12   2       10.59        8.71      2.47 o
   2 -12   2      185.83      202.18     14.67 o
  -8 -11   2      682.24      702.08     36.65 o
  -7 -11   2      472.61      439.22     28.38 o
  -6 -11   2      803.88      845.83     36.97 o
  -5 -11   2      168.27      208.83     20.14 o
  -4 -11   2       32.91       21.41      3.99 o
  -3 -11   2      150.06      142.67     34.45 o
  -2 -11   2      124.77      157.48     18.25 o
  -1 -11   2        1.07        5.31      2.11 o
   0 -11   2      215.32      261.97     22.96 o
   1 -11   2       31.54       31.74      5.28 o
   2 -11   2        1.44        1.68      1.33 o
   3 -11   2       62.46       64.67      8.62 o
  -9 -10   2       11.51       18.64      4.33 o
  -8 -10   2       46.00       51.47      6.94 o
  -7 -10   2        2.48        4.24      1.70 o
  -6 -10   2       87.61       82.48     12.99 o
  -5 -10   2     1511.22     1456.08     36.10 o
  -4 -10   2        9.61        4.04      2.18 o
  -3 -10   2       16.68       22.70      3.78 o
  -2 -10   2       31.25       35.10      5.29 o
  -1 -10   2      348.36      331.00     15.41 o
   0 -10   2        0.12        4.69      2.53 o
   1 -10   2       22.73       19.26      8.54 o
   2 -10   2        0.48        5.24      1.94 o
   3 -10   2       84.10       81.83     16.89 o
   4 -10   2       92.06      111.02     13.18 o
  -9  -9   2        0.61        3.35      1.91 o
  -8  -9   2       49.52       24.88      3.92 o
  -7  -9   2      171.91      214.52     20.98 o
  -6  -9   2      835.10      848.22     22.56 o
  -5  -9   2       64.28       68.02      8.59 o
  -4  -9   2     2006.44     2072.98     47.26 o
  -3  -9   2        8.45        6.68      2.04 o
  -2  -9   2     3732.70     4146.31     71.49 o
  -1  -9   2     1419.09     1400.02     31.15 o
   0  -9   2      821.29      820.82     34.17 o
   1  -9   2      294.11      313.77     14.36 o
   2  -9   2      712.42      725.43     19.96 o
   3  -9   2      883.70      984.56     43.19 o
   4  -9   2       84.51       87.90     18.04 o
   5  -9   2       81.39       71.47     12.64 o
  -9  -8   2      729.29      605.34     33.47 o
  -8  -8   2      637.36      580.74     28.21 o
  -7  -8   2       99.05      107.45     11.44 o
  -6  -8   2      365.55      304.97     14.55 o
  -5  -8   2       44.13       40.56      5.84 o
  -4  -8   2     3030.00     3014.55     52.42 o
  -3  -8   2        4.27        1.82      1.25 o
  -2  -8   2     2772.47     3203.82     59.96 o
  -1  -8   2      541.81      502.77     17.30 o
   0  -8   2     3375.11     3648.51     63.71 o
   1  -8   2      496.29      512.86     27.85 o
   2  -8   2      289.92      307.50     13.66 o
   3  -8   2       39.18       50.04      3.81 o
   4  -8   2      542.05      547.88     20.82 o
   5  -8   2      119.86      112.71      9.37 o
   6  -8   2        8.26        5.26      2.29 o
 -10  -7   2        3.12        5.13      1.58 o
  -9  -7   2      738.43      642.21     28.66 o
  -8  -7   2      447.35      430.73     30.39 o
  -7  -7   2      115.94      117.82     12.35 o
  -6  -7   2     1923.57     1966.79     44.81 o
  -5  -7   2       85.81       89.41     10.21 o
  -4  -7   2     3209.71     3380.17     62.88 o
  -3  -7   2     1206.82     1133.79     22.99 o
  -2  -7   2     1084.71     1167.66     22.42 o
  -1  -7   2      241.13      218.71     16.29 o
   0  -7   2      625.07      609.55     21.61 o
   1  -7   2      181.85      169.61     14.38 o
   2  -7   2       58.37       68.16      4.02 o
   3  -7   2      715.21      656.50     19.20 o
   4  -7   2      459.98      471.86     14.05 o
   5  -7   2       84.90       76.57      8.19 o
   6  -7   2       29.29       34.40      3.22 o
   7  -7   2       49.68       30.79      7.22 o
 -10  -6   2       23.79       19.23      5.64 o
  -9  -6   2        9.14       16.29      4.72 o
  -8  -6   2      335.80      318.30     24.38 o
  -7  -6   2      115.95      126.16     13.85 o
  -6  -6   2        7.78       10.45      3.54 o
  -5  -6   2      142.43      153.32     15.70 o
  -4  -6   2        0.15        2.90      2.27 o
  -3  -6   2     1226.35     1305.69     17.20 o
  -2  -6   2     1262.90     1340.58     17.15 o
  -1  -6   2       83.56       73.22      7.42 o
   0  -6   2       18.84       24.12      3.93 o
   1  -6   2     1602.34     1578.44     21.39 o
   2  -6   2        0.37       -0.57      0.90 o
   3  -6   2      130.55      124.94      6.87 o
   4  -6   2      224.10      200.69     14.03 o
   5  -6   2     1129.97     1232.16     36.00 o
   6  -6   2       38.29       30.82      3.57 o
   7  -6   2      278.72      261.11     12.96 o
 -10  -5   2       73.52       75.94     10.67 o
  -9  -5   2      245.17      229.32     23.13 o
  -8  -5   2      195.54      237.80     24.52 o
  -7  -5   2      170.09      144.95     15.39 o
  -6  -5   2     1184.31     1200.35     40.98 o
  -5  -5   2      499.58      497.98     19.84 o
  -4  -5   2     3320.13     3569.12     42.28 o
  -3  -5   2      255.68      261.64     11.73 o
  -2  -5   2      521.09      475.33      8.25 o
  -1  -5   2     1773.88     1789.09     13.13 o
   0  -5   2     2197.90     2437.59     16.10 o
   1  -5   2     5695.97     5727.67     52.97 o
   2  -5   2     1233.26     1468.42     26.13 o
   3  -5   2     1378.68     1457.22     19.42 o
   4  -5   2       61.22       69.69      5.16 o
   5  -5   2      748.86      776.62     29.35 o
   6  -5   2       46.25       40.73      3.35 o
   7  -5   2       87.25       74.88     11.11 o
   8  -5   2       31.07       22.12      2.99 o
 -10  -4   2      511.42      476.54     32.80 o
  -9  -4   2      137.97      124.24     15.61 o
  -8  -4   2      204.40      199.27     13.05 o
  -7  -4   2      851.39      861.19     40.03 o
  -6  -4   2      141.58      124.63     18.22 o
  -5  -4   2      406.98      391.30     14.79 o
  -4  -4   2     2205.44     2420.77     31.84 o
  -3  -4   2      627.09      653.72     11.12 o
  -2  -4   2     4393.98     4369.88     26.10 o
  -1  -4   2     1469.84     1473.61     19.93 o
   1  -4   2     2655.15     2683.46     23.66 o
   2  -4   2     6649.32     6684.93     77.14 o
   3  -4   2     3831.77     4024.37     33.37 o
   4  -4   2     2402.88     2481.31     78.30 o
   5  -4   2      862.26      911.50     20.72 o
   6  -4   2      624.89      587.20     16.41 o
   7  -4   2      301.19      270.93     20.86 o
   8  -4   2        7.03        3.18      2.00 o
 -10  -3   2      176.75      209.64     18.23 o
  -9  -3   2      920.02      973.22     30.87 o
  -8  -3   2      175.15      194.13     19.64 o
  -7  -3   2     2789.61     3080.68     45.97 o
  -6  -3   2     1652.77     1693.09     34.14 o
  -5  -3   2      143.08      131.78      8.87 o
  -4  -3   2     1015.56     1045.98     27.70 o
  -3  -3   2     1490.51     1483.88     20.60 o
  -2  -3   2        3.78        4.24      1.32 o
  -1  -3   2      525.66      632.64      9.00 o
   0  -3   2      116.94      151.50      6.14 o
   1  -3   2      555.05      551.55     20.08 o
   2  -3   2     2091.70     2247.56     10.40 o
   3  -3   2       15.49       10.79      1.22 o
   4  -3   2      306.26      378.21     23.57 o
   5  -3   2     1029.12     1022.25     23.17 o
   6  -3   2     1893.03     1954.51     29.03 o
   7  -3   2      107.07       87.68      5.92 o
   8  -3   2      170.18      144.38      9.09 o
   9  -3   2       17.00        6.22      1.98 o
 -10  -2   2        1.20       -3.11      2.80 o
  -9  -2   2     1390.53     1501.42     69.61 o
  -8  -2   2      117.47      105.35      7.49 o
  -7  -2   2     2413.77     2598.57     58.26 o
  -6  -2   2       63.06       66.45      5.47 o
  -5  -2   2     1939.28     1968.08     27.45 o
  -4  -2   2      227.69      216.96     10.31 o
  -3  -2   2        5.54        9.38      1.37 o
  -2  -2   2        0.00        0.96      0.55 o
  -1  -2   2     1218.96     1285.27     10.02 o
   0  -2   2      192.64      225.92     18.48 o
   1  -2   2     2555.24     2555.67     15.74 o
   2  -2   2      127.29       99.89      4.77 o
   3  -2   2        9.81       12.76      1.37 o
   4  -2   2      822.08      813.21     15.18 o
   5  -2   2      920.83      956.64     28.37 o
   6  -2   2      855.28      819.93     22.29 o
   7  -2   2      679.16      662.50     55.03 o
   8  -2   2      160.16      132.36      6.14 o
   9  -2   2      331.03      268.24     15.55 o
 -10  -1   2        2.62       16.97      4.17 o
  -9  -1   2      213.29      240.75     18.19 o
  -8  -1   2       20.02       15.36      2.23 o
  -7  -1   2      171.50      141.98     10.45 o
  -6  -1   2      779.68      855.76     38.73 o
  -5  -1   2      761.42      823.42     15.96 o
  -4  -1   2     1489.25     1564.51     13.70 o
  -3  -1   2       96.39       87.90      8.44 o
  -1  -1   2    12727.93    13452.61     89.18 o
   0  -1   2     3284.63     3346.09     13.90 o
   1  -1   2     3125.43     2843.94     23.01 o
   2  -1   2      360.46      335.53      2.46 o
   3  -1   2     1328.18     1110.18      7.67 o
   4  -1   2      231.76      235.55      6.39 o
   5  -1   2      450.86      444.22     10.64 o
   6  -1   2      377.27      384.51     13.27 o
   7  -1   2     1356.21     1359.99     58.74 o
   8  -1   2       39.86       24.32      2.78 o
   9  -1   2      149.47      151.21     10.34 o
 -10   0   2       72.97       93.96     12.37 o
  -9   0   2       67.04       62.05      5.74 o
  -8   0   2      479.12      493.92     49.18 o
  -7   0   2      272.68      299.90     13.66 o
  -6   0   2      245.13      251.85     25.56 o
  -5   0   2     1399.70     1532.77     16.06 o
  -4   0   2     2298.25     2346.42     48.18 o
  -3   0   2     3191.34     3791.13     12.64 o
  -2   0   2     4248.18     4483.63     18.48 o
  -1   0   2    15280.24    15616.70   1839.88 o
   0   0   2     5493.18     5401.25     93.24 o
   1   0   2     1142.51     1073.29      7.06 o
   2   0   2     3141.20     3200.95     16.35 o
   3   0   2      536.42      519.90      3.41 o
   4   0   2       12.64       33.92      2.34 o
   5   0   2     3411.33     3491.98     42.33 o
   6   0   2       87.96       78.20      3.99 o
   7   0   2       79.09       73.33      5.36 o
   8   0   2        1.52        1.00      1.37 o
   9   0   2      358.15      318.90     13.43 o
  -9   1   2      698.57      715.48     30.55 o
  -8   1   2      562.96      625.47     43.60 o
  -7   1   2      187.73      195.53     15.51 o
  -6   1   2       55.88       57.73      6.27 o
  -5   1   2     3512.22     3901.14     72.45 o
  -4   1   2     5651.21     6493.61    149.84 o
  -3   1   2     2630.28     2975.29     20.21 o
  -2   1   2     1568.74     1583.23     21.14 o
  -1   1   2     7049.97     7706.25     58.43 o
   0   1   2     3056.24     2943.85     11.81 o
   1   1   2     6940.90     6434.47     42.88 o
   2   1   2     1927.11     1812.37      8.73 o
   3   1   2     5196.89     5603.96     32.06 o
   4   1   2     4243.71     4462.66     46.41 o
   5   1   2      683.39      649.28     16.92 o
   6   1   2      696.81      743.55     14.23 o
   7   1   2       36.46       38.69      3.30 o
   8   1   2     1121.21     1036.30     58.41 o
   9   1   2      349.93      363.13     23.81 o
  10   1   2      218.27      228.86     18.18 o
  -9   2   2      410.07      336.70     78.50 o
  -8   2   2       17.88        4.68      2.10 o
  -7   2   2     2103.21     2104.29     55.01 o
  -6   2   2      552.58      535.62     24.23 o
  -5   2   2     1865.49     2048.07     31.22 o
  -4   2   2     1327.52     1498.53     16.86 o
  -3   2   2     5227.39     5900.38     34.10 o
  -2   2   2     1971.18     2223.88     14.14 o
  -1   2   2      987.52     1046.45     14.62 o
   0   2   2      822.26      804.05     11.55 o
   1   2   2     8978.75     8435.77     53.71 o
   2   2   2     8078.11     7797.82     39.91 o
   3   2   2      118.15      102.32      3.52 o
   4   2   2      397.94      397.70     13.43 o
   5   2   2     1205.22     1257.73     11.63 o
   6   2   2       17.44       14.73      2.84 o
   7   2   2     1171.50     1124.26     34.25 o
   8   2   2      544.76      348.90     14.55 o
   9   2   2      118.64      118.73     14.04 o
  10   2   2      576.68      592.09     27.99 o
  -9   3   2      117.01       80.01     10.76 o
  -8   3   2      203.49      163.66     10.35 o
  -7   3   2       24.24       16.48      1.79 o
  -6   3   2       14.37       10.19      1.40 o
  -5   3   2       69.81       65.69      8.56 o
  -4   3   2      187.82      186.64      8.67 o
  -3   3   2     1265.45     1272.65     16.13 o
  -2   3   2       11.00       12.46      1.91 o
  -1   3   2      301.09      327.43      6.91 o
   0   3   2      360.80      277.88      4.54 o
   1   3   2    15167.87    14596.28   1719.68 o
   2   3   2      158.44      147.15      4.23 o
   3   3   2      123.20      132.97      5.31 o
   4   3   2      711.50      549.75     27.44 o
   5   3   2      544.75      457.60      9.01 o
   6   3   2       27.98       34.96      3.99 o
   7   3   2        5.44        3.68      3.00 o
   8   3   2        1.85       -3.53      2.35 o
   9   3   2      887.16     1004.15     49.48 o
  10   3   2       82.86       81.07     11.72 o
  -8   4   2       37.62       19.08      3.72 o
  -7   4   2      472.30      458.56     18.76 o
  -6   4   2        3.53        3.58      0.72 o
  -5   4   2       34.24       37.82      4.06 o
  -4   4   2     1494.26     1361.67     38.53 o
  -3   4   2      423.17      380.12     11.24 o
  -2   4   2     5977.49     5353.62     83.15 o
  -1   4   2      253.70      213.37     14.46 o
   0   4   2    12322.69    12408.60     67.90 o
   1   4   2     4855.55     5206.08     30.86 o
   2   4   2     4299.67     3912.90     26.69 o
   3   4   2       76.17       71.62      5.09 o
   5   4   2      493.02      397.12     30.80 o
   6   4   2      397.02      312.79     33.73 o
   7   4   2       75.46       55.55     11.67 o
   8   4   2        2.58        6.94      2.46 o
   9   4   2      261.31      253.76     23.52 o
  10   4   2       20.11       18.26      3.75 o
  -8   5   2        2.07        0.87      1.92 o
  -7   5   2      951.01      930.05     26.66 o
  -6   5   2        1.52        3.33      0.72 o
  -5   5   2      283.94      276.40      9.58 o
  -4   5   2       23.73       27.49      2.71 o
  -3   5   2     1455.53     1363.64     26.25 o
  -2   5   2     1436.90     1364.68     17.44 o
  -1   5   2       62.31       61.03      5.58 o
   0   5   2      762.86      686.40     10.53 o
   1   5   2     4651.13     4694.17     27.66 o
   2   5   2    10176.57    10767.14     93.67 o
   3   5   2       39.67       40.38      3.20 o
   4   5   2     3144.00     3121.98    115.58 o
   5   5   2      777.27      788.91     26.53 o
   6   5   2     2216.22     2146.29     40.68 o
   7   5   2       84.44       79.03     10.45 o
   8   5   2      652.75      613.95     34.89 o
   9   5   2        0.73        1.98      1.56 o
  10   5   2       55.60       53.69      7.40 o
  -7   6   2      490.29      458.64     15.25 o
  -6   6   2      134.92      138.13      6.20 o
  -5   6   2       96.15      104.47     18.07 o
  -4   6   2       11.49       19.22      2.40 o
  -3   6   2      101.60      135.62     12.37 o
  -2   6   2      458.21      463.02     15.94 o
  -1   6   2      149.12      134.59      6.87 o
   0   6   2      668.27      622.30     11.87 o
   1   6   2      145.43      132.34      4.37 o
   2   6   2      238.36      201.34      7.24 o
   3   6   2      438.97      403.25     19.47 o
   4   6   2       17.41       11.44      1.49 o
   5   6   2     1136.53     1183.67     23.98 o
   6   6   2      330.03      310.40     18.54 o
   7   6   2     1371.69     1331.10     31.34 o
   8   6   2       28.55       30.82      7.80 o
   9   6   2      190.57      206.32     20.62 o
  10   6   2       97.26      107.86     14.76 o
  -7   7   2        0.51        0.06      0.62 o
  -6   7   2      923.43      950.02     28.53 o
  -5   7   2      331.28      319.83     13.91 o
  -4   7   2       79.18       95.17      6.92 o
  -3   7   2       66.72       63.60      7.27 o
  -2   7   2      359.44      391.99     20.38 o
  -1   7   2      596.52      533.04     42.69 o
   0   7   2      509.68      439.54     24.93 o
   1   7   2       13.93       13.68      7.19 o
   2   7   2     1101.93     1233.68     17.86 o
   3   7   2     1531.29     1585.61     17.71 o
   4   7   2      112.38      124.86      8.31 o
   5   7   2      111.29      118.13     14.69 o
   6   7   2     2902.50     3295.40     58.17 o
   7   7   2     3127.74     3186.63     85.40 o
   8   7   2      188.58      192.78     21.13 o
   9   7   2      525.72      503.44     27.87 o
  10   7   2      213.95      224.31     22.49 o
  -6   8   2       99.97       77.47      6.90 o
  -5   8   2      253.58      258.47     10.96 o
  -4   8   2     1123.36     1045.11     60.27 o
  -3   8   2      246.98      240.14     38.76 o
  -2   8   2      424.86      361.39     26.82 o
  -1   8   2      161.43      150.78     18.09 o
   0   8   2     1111.07     1032.55     14.43 o
   1   8   2      851.30      791.78     14.87 o
   2   8   2     2127.26     2220.05     23.88 o
   3   8   2      635.86      620.69     15.19 o
   4   8   2      247.97      236.52     12.15 o
   5   8   2     1464.21     1453.27     28.81 o
   6   8   2      224.05      226.61     10.41 o
   7   8   2       80.43       95.83     10.98 o
   8   8   2      367.44      374.71     23.66 o
   9   8   2      131.88      129.23     13.90 o
  10   8   2      348.23      357.30     30.89 o
  -6   9   2       33.90       28.24      6.73 o
  -5   9   2      796.86      816.64     64.92 o
  -4   9   2      140.05      140.48     10.13 o
  -3   9   2      674.04      682.93     59.47 o
  -2   9   2        1.87        1.59      1.04 o
  -1   9   2     1605.64     1559.99     67.87 o
   0   9   2      727.48      699.70     29.14 o
   1   9   2       63.34       71.64      4.49 o
   2   9   2      193.20      213.41      9.09 o
   3   9   2       78.95       73.00      5.62 o
   4   9   2     2533.99     2516.71     47.33 o
   5   9   2     1006.98      935.72     96.73 o
   6   9   2     1708.99     1736.07     47.25 o
   7   9   2      188.94      231.30     22.37 o
   8   9   2      797.42      799.34     37.93 o
   9   9   2      539.54      538.99     31.29 o
  10   9   2       24.37       21.17      5.43 o
  -5  10   2      246.49      240.21     16.29 o
  -4  10   2       35.89       15.80      2.15 o
  -3  10   2      495.56      454.32    111.24 o
  -2  10   2      178.90      178.49      8.81 o
  -1  10   2      537.77      509.33     21.76 o
   0  10   2       46.49       45.01      3.50 o
   1  10   2      918.80      880.53     24.41 o
   2  10   2        3.25        5.18      0.99 o
   3  10   2      139.04      134.94     15.14 o
   4  10   2        8.16        8.28      2.06 o
   5  10   2      206.37      179.45      9.52 o
   6  10   2      328.70      356.50     24.60 o
   7  10   2       25.79       23.64      3.88 o
   8  10   2      373.02      419.51     27.80 o
   9  10   2       27.40       19.07      3.63 o
  -4  11   2       23.26       18.89      4.66 o
  -3  11   2      826.99      872.15     58.90 o
  -2  11   2        1.28        0.22      1.24 o
  -1  11   2        6.33        6.66      1.92 o
   0  11   2        5.85        6.21      4.64 o
   1  11   2       10.09       10.70      1.73 o
   2  11   2        3.61        3.23      1.34 o
   3  11   2      431.25      395.03     21.87 o
   4  11   2       18.19       22.37      4.28 o
   5  11   2       15.62       23.86      4.57 o
   6  11   2        0.04        0.64      1.49 o
   7  11   2       13.75       10.62      3.47 o
   8  11   2       14.67        8.30      3.30 o
   9  11   2      473.26      499.52     35.60 o
  -3  12   2       22.32       21.30      3.13 o
  -2  12   2      182.17      188.25     15.65 o
  -1  12   2        0.43        2.11      1.56 o
   0  12   2      139.61      140.74     10.39 o
   1  12   2        4.62        2.67      3.65 o
   2  12   2       95.43      100.21      8.45 o
   3  12   2       25.99       25.79      4.97 o
   4  12   2      154.99      158.25     16.08 o
   5  12   2        5.98        1.68      1.31 o
   6  12   2        3.26        5.10      2.85 o
   7  12   2       16.25        9.31      3.14 o
   8  12   2      182.97      196.48     23.49 o
  -1  13   2      358.60      385.57     19.67 o
   0  13   2      277.47      276.32     12.05 o
   1  13   2     1297.09     1545.99     66.73 o
   2  13   2      597.11      654.06     29.46 o
   3  13   2      175.53      186.41     15.07 o
   4  13   2      118.63      119.99     15.63 o
   5  13   2       38.27       50.89      7.28 o
   6  13   2       96.16      114.70     15.94 o
   7  13   2       18.26       15.87      3.32 o
   1  14   2      761.60      784.24     53.98 o
   2  14   2      172.51      182.92     21.89 o
   3  14   2      492.60      660.97     28.30 o
   4  14   2        9.38        8.88      2.53 o
   5  14   2      525.16      612.23     39.89 o
  -5 -13   3      141.32      163.31     13.71 o
  -4 -13   3       98.73      108.66     10.82 o
  -3 -13   3      338.08      399.11     15.65 o
  -2 -13   3      270.00      266.91     30.12 o
  -1 -13   3       19.51       19.00      6.92 o
   0 -13   3      401.04      490.73     31.04 o
  -7 -12   3      226.27      195.76     28.43 o
  -6 -12   3       29.34       38.04      6.80 o
  -5 -12   3       71.49       69.86      9.62 o
  -4 -12   3       15.55       12.51      3.18 o
  -3 -12   3       21.89       20.44      4.06 o
  -2 -12   3      190.09      222.57     12.00 o
  -1 -12   3        1.74        4.06      1.68 o
   0 -12   3        1.23        0.23      1.63 o
   1 -12   3      122.19      108.76      9.96 o
   2 -12   3      229.56      258.97     24.83 o
  -8 -11   3      520.03      549.36     25.09 o
  -7 -11   3       89.48       90.40     13.50 o
  -6 -11   3      420.74      425.51     26.35 o
  -5 -11   3      366.57      350.21     21.22 o
  -4 -11   3       46.86       37.85      6.41 o
  -3 -11   3        2.47        6.99      2.80 o
  -2 -11   3      181.50      191.82      9.92 o
  -1 -11   3        1.55        2.89      1.31 o
   0 -11   3       50.43       41.15      4.52 o
   1 -11   3        2.72        5.48      1.43 o
   2 -11   3        5.23        6.16      2.74 o
   3 -11   3      139.61      171.84     10.33 o
  -8 -10   3       67.39       59.60     19.97 o
  -7 -10   3      216.71      215.68     22.21 o
  -6 -10   3     1111.55     1159.03     51.28 o
  -5 -10   3       50.25       47.07      6.36 o
  -4 -10   3      283.99      269.63     22.35 o
  -3 -10   3      563.97      564.83     23.04 o
  -2 -10   3     1372.53     1403.20     38.74 o
  -1 -10   3       37.87       35.20      3.71 o
   0 -10   3       23.27       26.47      3.82 o
   1 -10   3        0.95        6.97      1.92 o
   2 -10   3       29.44       24.00      4.47 o
   3 -10   3       93.24      112.17     15.29 o
   4 -10   3        7.23        6.94      2.78 o
  -9  -9   3       92.52       76.75     10.77 o
  -8  -9   3        7.59        6.56      3.52 o
  -7  -9   3      217.00      217.49     17.87 o
  -6  -9   3       72.45       64.60      8.33 o
  -5  -9   3      989.65      958.98     29.21 o
  -4  -9   3        1.70        5.27      2.73 o
  -3  -9   3     1411.64     1409.37     33.07 o
  -2  -9   3        9.42       13.44      3.26 o
  -1  -9   3     1869.33     1854.58     28.39 o
   0  -9   3      460.00      468.95     18.78 o
   1  -9   3      221.06      199.47     19.58 o
   2  -9   3      668.02      760.81     24.33 o
   3  -9   3      138.21      139.44      9.72 o
   4  -9   3      665.37      726.29     32.94 o
   5  -9   3      148.34      167.70      9.76 o
  -9  -8   3      454.83      374.23     18.62 o
  -8  -8   3       48.65       44.93     10.12 o
  -7  -8   3      136.17      152.60     16.46 o
  -6  -8   3      458.51      392.78     19.04 o
  -5  -8   3     1951.57     1947.05     42.11 o
  -4  -8   3        0.73        5.15      1.98 o
  -3  -8   3     1253.18     1266.79     40.53 o
  -2  -8   3      211.01      202.78     15.43 o
  -1  -8   3     3240.01     3351.80     57.64 o
   0  -8   3       33.34       31.61      7.84 o
   1  -8   3      536.15      513.27     15.46 o
   2  -8   3      107.32      101.31      9.95 o
   3  -8   3      746.97      760.17     19.77 o
   4  -8   3     1281.07     1380.47     60.23 o
   5  -8   3       19.87       18.88      3.68 o
   6  -8   3      113.06      110.40     13.68 o
 -10  -7   3      459.80      434.02     27.76 o
  -9  -7   3      250.97      249.91     16.41 o
  -8  -7   3      452.88      400.63     25.31 o
  -7  -7   3     2411.02     2356.09     59.07 o
  -6  -7   3      147.55      151.17     19.07 o
  -5  -7   3     2278.14     2246.46     41.77 o
  -4  -7   3      476.38      447.60     22.15 o
  -3  -7   3     2820.28     3165.91     58.02 o
  -2  -7   3        7.90        6.82      1.25 o
  -1  -7   3      726.99      776.23     25.03 o
   0  -7   3       58.77       78.81      8.40 o
   1  -7   3        3.17        6.39      2.59 o
   2  -7   3      284.97      317.67     16.77 o
   3  -7   3       57.50       56.11      7.46 o
   4  -7   3       82.91       95.09     11.79 o
   5  -7   3       10.36        7.23      2.34 o
   6  -7   3        6.78        2.25      1.48 o
   7  -7   3      286.45      290.51     19.16 o
 -10  -6   3        8.28        6.47      2.53 o
  -9  -6   3       89.57       90.78     11.60 o
  -8  -6   3      188.66      208.69     18.68 o
  -7  -6   3      520.05      498.63     14.78 o
  -6  -6   3       89.06      107.95     12.83 o
  -5  -6   3      303.73      270.59     16.39 o
  -4  -6   3     1742.55     1795.21     35.36 o
  -3  -6   3     1501.03     1521.66     19.79 o
  -2  -6   3      104.38       79.70      8.35 o
  -1  -6   3      607.88      561.17     15.26 o
   0  -6   3     2138.75     2157.83     27.21 o
   1  -6   3       93.45       86.04      7.08 o
   2  -6   3      390.44      372.92     33.12 o
   3  -6   3      269.01      288.01     14.59 o
   4  -6   3      646.42      657.36     27.30 o
   5  -6   3       11.95        5.58      2.27 o
   6  -6   3       44.12       48.76     12.20 o
   7  -6   3        0.99        4.26      2.06 o
 -10  -5   3       22.15       22.89      4.57 o
  -9  -5   3       18.70       15.62      2.94 o
  -8  -5   3      573.30      545.03     30.25 o
  -7  -5   3       79.70       79.63      8.20 o
  -6  -5   3      359.15      378.70     14.10 o
  -5  -5   3      601.40      604.50     21.13 o
  -4  -5   3      657.19      638.45     18.25 o
  -3  -5   3     3015.73     3172.16     37.59 o
  -2  -5   3      174.01      148.56      7.01 o
  -1  -5   3     4289.22     4133.07    145.52 o
   0  -5   3     2995.28     2999.66     76.99 o
   1  -5   3      782.93      625.56     23.46 o
   2  -5   3     2032.37     2214.93     27.52 o
   3  -5   3      700.15      738.54     23.97 o
   4  -5   3      716.55      777.50     17.99 o
   5  -5   3      164.43      147.92      9.12 o
   6  -5   3       29.20       27.52      5.12 o
   7  -5   3        0.00       -1.07      1.25 o
   8  -5   3       86.07       67.64     13.14 o
 -10  -4   3       39.98       28.15      3.24 o
  -9  -4   3       39.67       25.05      4.30 o
  -8  -4   3     1045.22     1108.50     22.70 o
  -7  -4   3      397.41      393.71     20.05 o
  -6  -4   3      112.10       83.51     19.51 o
  -5  -4   3       14.76       17.19      6.42 o
  -4  -4   3      361.21      321.14     14.79 o
  -3  -4   3     1241.84     1287.56     17.27 o
  -2  -4   3       35.17       23.43      2.83 o
  -1  -4   3     3590.37     3918.95     66.50 o
   0  -4   3      143.17      200.48      8.72 o
   1  -4   3    10318.76    10393.28     40.97 o
   2  -4   3     4170.91     4362.89     51.09 o
   3  -4   3     1485.02     1464.45     19.07 o
   4  -4   3     1039.75     1029.81     14.03 o
   5  -4   3      579.62      531.11     25.31 o
   6  -4   3     1294.93     1303.93     66.37 o
   7  -4   3      171.99      164.95     12.75 o
   8  -4   3        1.80        2.39      1.61 o
 -10  -3   3      406.03      338.65     30.32 o
  -9  -3   3      145.71      127.28      9.74 o
  -8  -3   3     1505.87     1704.35     29.74 o
  -7  -3   3      198.82      225.71     12.89 o
  -6  -3   3      243.45      233.47     12.94 o
  -5  -3   3      237.31      218.86     17.71 o
  -4  -3   3       45.62       43.97      7.10 o
  -3  -3   3     5566.35     5960.21     43.54 o
  -2  -3   3     1307.28     1363.14     13.00 o
  -1  -3   3     3883.74     3912.40     32.57 o
   0  -3   3       19.73        8.75      0.77 o
   1  -3   3     2515.27     2459.77     16.15 o
   2  -3   3       45.98       55.48      6.27 o
   3  -3   3      311.99      278.46     12.37 o
   4  -3   3      956.66      894.49     20.23 o
   5  -3   3     2459.18     2460.22     54.19 o
   6  -3   3      138.57      126.60      8.54 o
   7  -3   3      115.32      107.76      7.08 o
   8  -3   3      157.92      160.07     11.77 o
   9  -3   3       53.75       28.09      6.91 o
 -10  -2   3      661.73      339.71     21.72 o
  -9  -2   3       65.71       55.77      8.66 o
  -8  -2   3     1047.63     1146.43     20.08 o
  -7  -2   3      322.35      316.53     12.23 o
  -6  -2   3     3493.44     4026.58    112.07 o
  -5  -2   3      374.28      382.92     15.10 o
  -4  -2   3      295.92      247.78     11.30 o
  -3  -2   3      455.08      582.02     15.44 o
  -2  -2   3      407.10      405.23     15.95 o
  -1  -2   3     7262.13     7894.94    108.81 o
   0  -2   3     4407.09     4992.36    122.51 o
   1  -2   3        2.24        7.25      0.98 o
   2  -2   3     3609.07     3500.33     21.25 o
   3  -2   3        7.29        2.96      1.55 o
   4  -2   3       25.29       17.78      1.96 o
   5  -2   3      281.17      249.15     12.91 o
   6  -2   3     4545.18     4620.71    387.97 o
   7  -2   3      114.88       93.83     14.07 o
   8  -2   3     1119.08     1161.63     47.59 o
   9  -2   3        1.73        2.22      1.07 o
 -10  -1   3       77.55       63.42     12.91 o
  -9  -1   3      150.07      175.40     17.73 o
  -8  -1   3       35.17       34.48      5.94 o
  -7  -1   3      912.43      987.05     26.21 o
  -6  -1   3       26.22       23.03      2.62 o
  -5  -1   3     2331.78     2647.41    108.78 o
  -4  -1   3       33.17       15.91      2.75 o
  -3  -1   3     5204.35     5388.55     31.46 o
  -2  -1   3     1642.15     1649.22     12.17 o
  -1  -1   3     1642.87     1638.75      6.98 o
   0  -1   3        5.15       19.94      4.24 o
   1  -1   3     1159.63     1108.76     15.08 o
   3  -1   3       23.49       53.17      4.53 o
   4  -1   3     2149.41     2050.44     24.60 o
   5  -1   3       82.98       93.80     16.82 o
   6  -1   3     1373.55     1487.45     78.88 o
   7  -1   3       23.61       25.26      3.99 o
   8  -1   3      363.12      333.15     18.09 o
   9  -1   3       70.61       45.43      7.85 o
 -10   0   3       69.77       76.01     17.43 o
  -9   0   3      335.40      384.49     17.44 o
  -8   0   3       40.74       45.32      4.62 o
  -7   0   3       31.98       20.29      3.86 o
  -6   0   3     2773.57     3077.67     38.24 o
  -5   0   3     2232.60     2456.09     55.80 o
  -4   0   3      765.35      702.24     22.49 o
  -3   0   3     2971.48     3393.81     14.92 o
  -2   0   3    12728.71    13153.04    240.09 o
  -1   0   3     7719.85     8343.36     45.31 o
   0   0   3     5433.76     5315.48     29.38 o
   1   0   3      668.36      783.34      8.53 o
   2   0   3        7.12       13.35      1.75 o
   3   0   3     8340.08     8593.00     73.01 o
   4   0   3     7096.08     6904.67     84.60 o
   5   0   3      186.17      201.56      8.33 o
   6   0   3     1368.84     1357.27     26.01 o
   7   0   3      599.28      578.31     32.00 o
   8   0   3     1379.32     1553.38     38.00 o
   9   0   3       57.53       48.23      7.37 o
  -9   1   3      173.66      197.22     11.53 o
  -8   1   3      628.35      733.71     23.20 o
  -6   1   3     1232.25     1420.30     43.71 o
  -5   1   3      467.76      487.91     10.08 o
  -4   1   3      573.28      637.36     10.36 o
  -3   1   3     1008.29     1124.03     11.75 o
  -2   1   3     5803.67     6539.56     36.97 o
  -1   1   3        8.10       10.39      3.54 o
   0   1   3     3194.58     3115.60     18.77 o
   1   1   3     7131.68     7183.83     40.91 o
   2   1   3      269.69      233.36      8.43 o
   3   1   3      349.63      323.70      7.99 o
   4   1   3     1487.36     1497.83     19.86 o
   5   1   3     1366.64     1370.96     14.67 o
   6   1   3      233.40      210.92     12.39 o
   7   1   3     1280.20     1284.90     24.16 o
   8   1   3      292.21      267.64     21.54 o
   9   1   3       97.28      104.37     11.16 o
  10   1   3       60.86       60.90      9.19 o
  -9   2   3       46.50       28.26      3.21 o
  -8   2   3     1585.13     1947.19     79.13 o
  -7   2   3      160.58      153.09     13.23 o
  -6   2   3     2789.70     3161.14    128.94 o
  -5   2   3      657.16      673.80     15.41 o
  -4   2   3     8144.02     8887.48     97.90 o
  -3   2   3     4786.47     5411.57     22.94 o
  -2   2   3      300.29      324.56      6.82 o
  -1   2   3       48.24       32.14      4.09 o
   0   2   3      144.09      120.76     11.06 o
   1   2   3     4268.07     4224.50     13.85 o
   2   2   3      666.64      635.82      4.00 o
   3   2   3      787.39      756.03     15.17 o
   4   2   3      539.96      478.97     12.37 o
   5   2   3      283.98      292.46     10.70 o
   6   2   3      139.82      138.69      8.62 o
   7   2   3      486.56      433.84     16.18 o
   8   2   3     1066.76     1097.65     37.54 o
   9   2   3     1319.99     1405.92     58.35 o
  10   2   3      213.95      203.21     18.52 o
  -9   3   3       22.13       18.47      3.47 o
  -8   3   3      190.48      158.37      9.25 o
  -7   3   3       29.93       18.16      5.70 o
  -6   3   3      261.32      262.86     14.91 o
  -5   3   3      162.70      165.99      8.73 o
  -4   3   3     2269.87     2555.53     47.14 o
  -3   3   3      107.42      106.62      7.42 o
  -2   3   3     1921.07     2100.63     14.35 o
  -1   3   3      148.99      110.04      6.56 o
   0   3   3      761.51      716.24     10.46 o
   1   3   3     1739.78     1832.10      9.60 o
   2   3   3        4.54        6.68      0.77 o
   3   3   3     1452.07     1390.87      9.29 o
   4   3   3       12.99        6.73      1.33 o
   5   3   3      226.11      219.05     12.06 o
   6   3   3      121.51      133.70     11.27 o
   7   3   3      530.03      560.14     27.90 o
   8   3   3      148.46      154.37     24.41 o
   9   3   3       30.13       26.89      4.84 o
  10   3   3      291.67      317.27     27.73 o
  -8   4   3      112.53       80.34      9.57 o
  -7   4   3        7.11        7.36      1.47 o
  -6   4   3      457.31      432.21     19.53 o
  -5   4   3      146.76      130.66      6.56 o
  -4   4   3     1387.10     1381.07     27.68 o
  -3   4   3     4042.75     4481.64     53.05 o
  -2   4   3     1321.66     1522.92     19.09 o
  -1   4   3     4086.47     3992.38     25.29 o
   0   4   3     2070.55     1993.94     13.73 o
   2   4   3       26.72       42.33      2.24 o
   3   4   3     1941.66     1810.79      7.07 o
   4   4   3       63.83       36.45      8.33 o
   5   4   3       71.43       65.54      4.81 o
   7   4   3      107.57      119.66     14.36 o
   8   4   3        4.63        3.47      1.75 o
   9   4   3        8.17        6.86      2.27 o
  10   4   3      597.21      618.53     27.04 o
  -8   5   3      307.52      242.13     19.17 o
  -7   5   3       23.37       15.58      3.62 o
  -6   5   3      211.38      220.64     12.84 o
  -5   5   3       64.88       56.24      4.10 o
  -4   5   3     1168.94     1049.36     24.86 o
  -3   5   3      950.06      885.20     20.49 o
  -2   5   3      917.78      833.46     16.04 o
  -1   5   3     3416.33     3084.36    107.38 o
   0   5   3     3143.29     3102.55     19.84 o
   2   5   3     3993.82     3904.14     16.10 o
   3   5   3     2681.63     2530.93     41.55 o
   4   5   3     1156.60     1162.93     28.45 o
   5   5   3     3522.50     3642.11     57.53 o
   6   5   3      445.54      358.55     47.15 o
   7   5   3      598.90      544.23     24.00 o
   8   5   3        1.06        2.11      1.79 o
   9   5   3       49.77       43.91      9.88 o
  10   5   3      472.76      521.84     24.36 o
  -7   6   3       40.91       30.86      3.58 o
  -6   6   3     1019.13     1008.97     44.96 o
  -5   6   3      811.74      820.22     30.41 o
  -4   6   3      393.24      395.41     22.68 o
  -3   6   3      632.42      593.24     75.29 o
  -2   6   3     1011.25      685.54     22.39 o
  -1   6   3     1268.66     1205.15     82.88 o
   0   6   3      220.51      256.81     11.87 o
   1   6   3     1518.22     1454.52     30.94 o
   2   6   3     6080.49     5967.54     68.45 o
   3   6   3      494.04      500.86      8.12 o
   4   6   3      137.06      122.59      7.71 o
   5   6   3      218.12      190.23     11.29 o
   6   6   3     1251.95     1252.43     40.94 o
   7   6   3        8.89        2.41      1.63 o
   8   6   3       77.69       54.86     16.79 o
   9   6   3       63.90       64.26     14.17 o
  10   6   3      140.80      170.14     16.17 o
  -7   7   3      463.40      465.43     42.99 o
  -6   7   3      148.82      149.09      9.00 o
  -5   7   3       74.83       79.18      7.25 o
  -4   7   3      560.14      560.31     21.89 o
  -3   7   3       23.69       15.00      2.85 o
  -2   7   3      874.73      937.16     30.56 o
  -1   7   3     1583.30     1624.45     31.35 o
   0   7   3        3.21        1.20      0.69 o
   1   7   3      600.31      569.77      9.26 o
   2   7   3     2391.54     2357.30     16.51 o
   3   7   3      214.33      216.27      5.71 o
   4   7   3      103.40      116.81     12.24 o
   5   7   3     1175.55     1198.82     37.87 o
   6   7   3     2027.93     2221.87     41.75 o
   7   7   3      289.47      283.70     16.61 o
   8   7   3      363.21      325.88     22.54 o
   9   7   3      126.29      131.40     15.34 o
  10   7   3      729.16      778.64     24.16 o
  -6   8   3      310.17      332.13     15.08 o
  -5   8   3       24.36       22.07      3.70 o
  -4   8   3        7.15       11.51      2.44 o
  -3   8   3      206.01      200.93     14.69 o
  -2   8   3      656.90      630.59     25.70 o
  -1   8   3     2368.25     2197.02    153.80 o
   0   8   3      251.59      241.66     20.18 o
   1   8   3      646.23      575.71     12.08 o
   2   8   3      674.75      635.60     12.46 o
   3   8   3     1099.47     1055.69     19.65 o
   4   8   3     1186.65     1244.91     28.80 o
   5   8   3      581.75      563.06     72.81 o
   6   8   3       71.24       77.24      9.28 o
   7   8   3      722.00      716.87     27.87 o
   8   8   3      154.91      156.36     11.24 o
   9   8   3       34.30       30.29      4.78 o
  10   8   3        5.71       -0.02      2.58 o
  -5   9   3       81.18       79.38      8.43 o
  -4   9   3       71.48       71.75     11.45 o
  -3   9   3       90.36       81.52     20.30 o
  -2   9   3     1115.49     1053.36     45.99 o
  -1   9   3       45.97       38.07      7.84 o
   0   9   3       17.28       12.27      1.16 o
   1   9   3      910.82      862.58     23.28 o
   2   9   3       87.55      103.53      5.65 o
   3   9   3     2090.82     2176.95     25.94 o
   4   9   3     1060.33     1006.90     23.99 o
   5   9   3     1013.85     1030.23     23.69 o
   6   9   3      179.29      163.99     10.72 o
   7   9   3      629.83      715.12     23.59 o
   8   9   3       38.06       37.45      8.90 o
   9   9   3       10.06        9.00      3.33 o
  10   9   3        3.68        3.80      1.67 o
  -5  10   3      108.60      109.87      9.07 o
  -4  10   3      269.96      285.20     13.66 o
  -3  10   3        2.74        1.76      0.62 o
  -2  10   3       97.95       86.09     10.83 o
  -1  10   3       40.21       46.87      6.50 o
   0  10   3        4.21        4.53      2.42 o
   1  10   3        1.65        4.48      0.72 o
   2  10   3       64.10       72.34      5.17 o
   3  10   3        4.29        5.36      0.93 o
   4  10   3      456.89      445.89     15.23 o
   5  10   3     1112.09     1171.61     33.47 o
   6  10   3      154.61      169.23     17.13 o
   7  10   3      386.32      372.71     22.35 o
   8  10   3      310.75      354.73     84.89 o
   9  10   3       54.02       57.14      8.97 o
  -4  11   3      588.03      555.12     50.13 o
  -3  11   3      148.33      176.91     14.23 o
  -2  11   3       66.44       55.87     15.67 o
  -1  11   3      114.05      113.64     16.87 o
   0  11   3      175.42      161.52      8.55 o
   1  11   3       97.18       98.68      6.06 o
   2  11   3      149.61      142.00      9.73 o
   3  11   3      304.43      258.49     18.19 o
   4  11   3       53.42       55.44      7.03 o
   5  11   3        0.27        2.96      1.22 o
   6  11   3       38.97       47.26      7.25 o
   7  11   3      334.22      333.32     23.31 o
   8  11   3     1413.19     1592.36    367.59 o
   9  11   3        9.37       10.60      3.16 o
  -3  12   3      475.21      458.12     34.36 o
  -2  12   3       23.81       18.04      3.16 o
  -1  12   3      183.87      194.69     13.38 o
   0  12   3        8.17        3.98      2.33 o
   1  12   3      347.31      356.91     11.93 o
   2  12   3       19.10       13.63      2.63 o
   3  12   3       35.54       36.97      5.82 o
   4  12   3        1.01        1.53      1.82 o
   5  12   3       28.47       23.45      5.46 o
   6  12   3      217.97      214.02     15.58 o
   7  12   3      105.67      108.77     15.87 o
   8  12   3      182.25      204.38     22.51 o
  -1  13   3        1.96        1.30      1.92 o
   0  13   3     1081.27     1191.83     25.31 o
   1  13   3      783.70      873.39     59.24 o
   2  13   3        4.54        2.29      1.39 o
   3  13   3      113.93      114.71     15.22 o
   4  13   3       27.26       23.26      4.04 o
   5  13   3      196.58      202.23     20.00 o
   6  13   3      624.47      654.10     26.30 o
   7  13   3        4.67        8.88      3.66 o
   1  14   3       14.48       16.60      3.61 o
   2  14   3      695.43      900.77     58.55 o
   3  14   3       25.72       29.00      4.88 o
   4  14   3       92.97      117.84     16.41 o
   5  14   3        0.89        5.36      3.11 o
  -5 -13   4        0.51        5.02      1.42 o
  -4 -13   4      111.97      116.42     11.98 o
  -3 -13   4      117.76      152.47     12.54 o
  -2 -13   4       36.24       44.37      4.90 o
  -1 -13   4      130.67      147.13     13.76 o
  -6 -12   4       99.93       98.81      9.74 o
  -5 -12   4       20.74       15.44      4.97 o
  -4 -12   4      295.85      304.55     14.24 o
  -3 -12   4      173.27      195.77     12.62 o
  -2 -12   4       37.01       36.57      5.70 o
  -1 -12   4       29.07       32.14      3.62 o
   0 -12   4      402.69      430.54     17.70 o
   1 -12   4       17.51       17.68      2.88 o
  -7 -11   4      629.91      610.56     27.98 o
  -6 -11   4      473.56      436.73     15.46 o
  -5 -11   4       14.95       16.68      4.38 o
  -4 -11   4        6.54        2.26      3.21 o
  -3 -11   4        1.80        5.10      5.15 o
  -2 -11   4      193.72      227.94     15.22 o
  -1 -11   4      197.14      232.90     19.16 o
   0 -11   4      110.09      137.68     10.97 o
   1 -11   4       53.92       46.08      5.64 o
   2 -11   4      152.70      150.37     12.12 o
   3 -11   4        0.29        1.65      1.41 o
  -8 -10   4      317.25      324.76     78.26 o
  -7 -10   4      501.08      513.68     27.63 o
  -6 -10   4       31.21       28.21      6.18 o
  -5 -10   4      233.16      216.31     14.62 o
  -4 -10   4      433.28      428.53     18.18 o
  -3 -10   4      619.03      638.16     12.30 o
  -2 -10   4      140.75      127.07     13.48 o
  -1 -10   4        5.09        5.83      5.41 o
   0 -10   4      254.47      269.04     19.22 o
   1 -10   4      646.98      727.52     23.05 o
   2 -10   4      485.09      488.26     15.27 o
   3 -10   4       36.71       27.11      5.22 o
   4 -10   4      262.40      254.60     23.09 o
  -9  -9   4      363.51      326.33     32.68 o
  -8  -9   4        8.08        9.83      3.56 o
  -7  -9   4       66.66       54.00     15.39 o
  -6  -9   4      912.27      908.08     83.70 o
  -5  -9   4       86.08       94.69     21.58 o
  -4  -9   4      534.46      522.39     14.91 o
  -3  -9   4       27.43       24.45      6.03 o
  -2  -9   4     1371.83     1383.65     87.87 o
  -1  -9   4     1239.93     1294.87     23.12 o
   0  -9   4      130.63      150.63     10.88 o
   1  -9   4       68.10       80.89      6.00 o
   2  -9   4       10.12        6.79      2.70 o
   3  -9   4     1162.52     1365.87     59.50 o
   4  -9   4      427.33      438.12     20.46 o
   5  -9   4      288.49      293.36     19.62 o
  -9  -8   4        0.50        8.14      3.61 o
  -8  -8   4      393.84      343.89     21.65 o
  -7  -8   4        0.84        2.41      1.89 o
  -6  -8   4      688.29      620.36     16.77 o
  -5  -8   4       47.48       32.76      4.42 o
  -4  -8   4      495.89      467.25     14.01 o
  -3  -8   4      971.05      917.19     21.22 o
  -2  -8   4      384.00      374.65     14.59 o
  -1  -8   4        7.59       15.78      1.99 o
   0  -8   4      545.10      537.95     24.98 o
   1  -8   4       18.72       20.25      2.68 o
   2  -8   4      566.25      547.41     21.41 o
   3  -8   4      703.70      825.09     21.24 o
   4  -8   4       23.77       22.71      3.78 o
   5  -8   4      156.06      158.71     10.15 o
   6  -8   4       35.58       25.65      6.27 o
  -9  -7   4      847.90      797.49     25.05 o
  -8  -7   4      905.26      782.92     32.80 o
  -7  -7   4      401.97      376.80     14.87 o
  -6  -7   4      324.42      310.36     15.09 o
  -5  -7   4     2020.77     2141.34     32.62 o
  -4  -7   4     3640.76     3800.20     92.92 o
  -3  -7   4        8.27       11.92      2.15 o
  -2  -7   4       72.53      103.71     12.69 o
  -1  -7   4      430.04      401.59     12.94 o
   0  -7   4      158.11      148.10      8.55 o
   1  -7   4        5.49        6.74      2.71 o
   2  -7   4      242.13      224.46     10.14 o
   3  -7   4      199.40      211.70     13.81 o
   4  -7   4      316.16      344.56     19.76 o
   5  -7   4        9.60       10.62      3.90 o
   6  -7   4      140.95      144.08     17.59 o
   7  -7   4      111.65       98.14     19.36 o
 -10  -6   4        3.45        2.17      1.59 o
  -9  -6   4      310.19      337.87     27.51 o
  -8  -6   4       17.26       12.58      4.02 o
  -7  -6   4      361.66      311.77     13.78 o
  -6  -6   4      237.14      213.64     12.64 o
  -5  -6   4     2450.12     2505.00     30.62 o
  -4  -6   4      484.18      493.38     12.37 o
  -3  -6   4     2120.37     2309.72     34.66 o
  -2  -6   4        0.48        3.71      1.03 o
  -1  -6   4     1502.46     1635.78     16.59 o
   0  -6   4        0.49        2.16      2.19 o
   1  -6   4      150.35      168.99     12.83 o
   2  -6   4       28.09       22.42      3.09 o
   3  -6   4       80.62       99.27     13.40 o
   4  -6   4        2.30        1.37      1.89 o
   5  -6   4        1.58        2.23      2.61 o
   6  -6   4       12.54       12.25      3.09 o
   7  -6   4      104.98       90.46     15.20 o
 -10  -5   4      201.33      178.57     14.68 o
  -9  -5   4       78.85       92.75     15.08 o
  -8  -5   4      139.95      139.80     12.59 o
  -7  -5   4        5.69        6.08      2.73 o
  -6  -5   4       12.58       13.37     10.32 o
  -5  -5   4       13.36        5.92      1.68 o
  -4  -5   4     2125.14     2057.03     32.61 o
  -3  -5   4     2033.30     1952.23     17.33 o
  -2  -5   4      548.46      607.64     11.89 o
  -1  -5   4     3167.79     3282.69     86.91 o
   0  -5   4     3002.23     3166.01     76.35 o
   2  -5   4       42.41       38.23      3.59 o
   3  -5   4      373.12      343.52     25.50 o
   4  -5   4        1.84        6.03      2.65 o
   5  -5   4     1097.91     1102.34     30.38 o
   6  -5   4      157.17      161.79     10.65 o
   7  -5   4       45.24       46.52      8.01 o
   8  -5   4       10.62        9.86      2.82 o
 -10  -4   4        4.22        9.41      1.97 o
  -9  -4   4      202.98      200.23     24.40 o
  -8  -4   4      204.65      205.07     15.14 o
  -7  -4   4        0.59        3.81      1.44 o
  -6  -4   4       41.05       50.34      6.56 o
  -5  -4   4       29.80       41.13      5.71 o
  -4  -4   4     1148.95     1176.08     28.39 o
  -3  -4   4        1.12        4.05      0.91 o
  -2  -4   4     5090.91     5043.24     70.29 o
  -1  -4   4       34.94       60.60      3.80 o
   0  -4   4     9702.95    10612.62     59.12 o
   1  -4   4      867.11      869.83     23.16 o
   2  -4   4     3562.80     3764.25     44.58 o
   3  -4   4       16.35       23.98      3.32 o
   4  -4   4     2212.83     2252.16     41.06 o
   5  -4   4     1350.71     1326.29     29.28 o
   6  -4   4       15.91       25.75      4.47 o
   7  -4   4      199.45      162.61     14.41 o
   8  -4   4        7.67        7.44      3.04 o
 -10  -3   4       46.05       23.46      7.00 o
  -9  -3   4      583.67      602.15     26.58 o
  -8  -3   4      204.19      204.52     14.13 o
  -7  -3   4      753.06      798.21     23.44 o
  -6  -3   4     3017.28     3091.22     60.30 o
  -5  -3   4       31.20       43.54      4.72 o
  -4  -3   4      361.33      329.06     10.25 o
  -3  -3   4      257.71      261.61      8.19 o
  -2  -3   4     2240.05     2381.99     20.97 o
  -1  -3   4        4.92       12.70      6.89 o
   0  -3   4     2382.64     2521.01     12.58 o
   1  -3   4     1388.32     1562.64     21.46 o
   2  -3   4     3250.68     3614.32     42.56 o
   3  -3   4      317.41      364.76     11.49 o
   4  -3   4       35.68       36.37      4.16 o
   5  -3   4       25.22       25.46      3.28 o
   6  -3   4      153.72      153.15     21.29 o
   7  -3   4       55.36       54.05      7.08 o
   8  -3   4       57.77       44.17      7.16 o
   9  -3   4        1.00       -1.44      1.22 o
 -10  -2   4      181.56      197.17     23.49 o
  -9  -2   4      254.72      269.12     14.85 o
  -8  -2   4      733.25      749.48     45.20 o
  -7  -2   4      378.97      468.68     17.68 o
  -6  -2   4        6.72       22.51      3.85 o
  -5  -2   4      393.83      416.20     15.89 o
  -4  -2   4     1000.80      972.30     25.65 o
  -3  -2   4     2787.55     3066.63     81.04 o
  -2  -2   4     5242.64     5536.37     81.29 o
  -1  -2   4     1347.09     1501.19     14.19 o
   0  -2   4      916.18      942.02      9.14 o
   1  -2   4      768.35      681.95     10.07 o
   2  -2   4      644.23      662.26     10.19 o
   3  -2   4     1761.75     1765.45     73.34 o
   4  -2   4      478.93      462.88     13.31 o
   5  -2   4     4158.19     4165.40     70.85 o
   6  -2   4       36.23       24.72      4.57 o
   7  -2   4      313.70      324.73     18.01 o
   8  -2   4       38.79       27.42      6.65 o
   9  -2   4      776.36      736.32     21.75 o
 -10  -1   4      457.16      506.66     61.21 o
  -9  -1   4      161.78      177.52     17.45 o
  -8  -1   4       85.27      107.23     10.21 o
  -7  -1   4      151.19      159.28     11.40 o
  -6  -1   4     1360.38     1512.32     46.78 o
  -5  -1   4        3.32        1.27      1.54 o
  -4  -1   4      171.91      232.35     15.72 o
  -3  -1   4       34.85       43.21      4.79 o
  -2  -1   4     3415.97     3678.99     16.04 o
  -1  -1   4     2390.07     2225.26      6.59 o
   0  -1   4      512.51      458.56      4.63 o
   1  -1   4     3132.44     3364.87     20.19 o
   2  -1   4        3.31        2.77      1.15 o
   4  -1   4      247.84      249.51     12.13 o
   5  -1   4      516.41      523.32     17.40 o
   6  -1   4      538.15      539.45     26.35 o
   7  -1   4     1355.19     1397.64     37.93 o
   8  -1   4        4.34        4.93      1.60 o
   9  -1   4       67.56       50.68      7.97 o
  -9   0   4        4.96        2.87      1.10 o
  -8   0   4      197.97      213.87     14.88 o
  -7   0   4      934.52     1030.35     21.02 o
  -6   0   4      786.43      872.80     25.72 o
  -5   0   4      542.67      552.24     15.29 o
  -4   0   4      164.00      144.49      7.39 o
  -3   0   4        3.65       15.99      5.11 o
  -2   0   4     1932.95     1864.51     28.69 o
  -1   0   4        7.70        8.53      0.69 o
   0   0   4     4137.84     3718.67     14.45 o
   1   0   4     1103.27     1124.24     15.36 o
   2   0   4     4127.51     4074.53     59.53 o
   3   0   4    13343.86    13983.11   1164.76 o
   4   0   4      311.63      234.24      8.80 o
   5   0   4     3032.17     3261.30    121.59 o
   6   0   4      776.07      745.54     23.55 o
   7   0   4     1651.61     1703.22     57.93 o
   8   0   4        0.77        4.56      1.10 o
   9   0   4       18.40       11.48      2.15 o
  10   0   4       16.22       15.84      3.28 o
  -9   1   4      226.05      221.18     24.63 o
  -8   1   4      639.26      711.99     22.89 o
  -7   1   4      418.25      419.21     21.55 o
  -6   1   4      245.84      254.78     12.36 o
  -5   1   4     1132.47     1222.90     24.96 o
  -4   1   4      571.89      605.10     12.65 o
  -3   1   4      426.24      429.55      6.61 o
  -2   1   4      109.35      112.89     11.49 o
  -1   1   4      552.93      545.05      5.86 o
   0   1   4     1281.64     1184.60      9.23 o
   1   1   4     1123.26     1077.22      7.23 o
   2   1   4      794.46      683.99      6.10 o
   3   1   4     1946.70     1977.49      7.32 o
   4   1   4     3137.38     3048.75     35.77 o
   5   1   4      146.41      142.44      6.98 o
   6   1   4     1620.57     1633.76     49.33 o
   7   1   4       40.73       30.97      5.33 o
   8   1   4      412.73      453.47     37.20 o
   9   1   4        2.49        3.13      0.95 o
  10   1   4       40.18       58.76      8.02 o
  -9   2   4      750.88      814.96     23.88 o
  -8   2   4        0.23        1.87      0.89 o
  -7   2   4     2375.67     2750.34     65.47 o
  -6   2   4       80.23       63.43      5.50 o
  -5   2   4     2389.47     2671.25     26.87 o
  -4   2   4        7.73        9.84      4.58 o
  -3   2   4     1525.97     1643.29     33.77 o
  -2   2   4      709.97      885.72     12.99 o
  -1   2   4     1973.01     2086.59     13.88 o
   0   2   4      273.07      221.32     12.64 o
   1   2   4     3149.62     3170.29     10.50 o
   2   2   4       29.41       41.96      1.85 o
   3   2   4       87.66       61.19      2.28 o
   4   2   4        4.12        4.01      0.76 o
   5   2   4       17.50       17.07      2.38 o
   6   2   4      184.61      162.18      9.91 o
   7   2   4     2016.12     2054.66     47.86 o
   8   2   4      218.40      221.93     14.54 o
   9   2   4      563.51      610.68     31.08 o
  10   2   4      266.96      285.97     23.06 o
  -9   3   4        9.64        3.68      1.37 o
  -8   3   4      230.54      233.33     16.99 o
  -7   3   4      563.09      569.45     32.55 o
  -6   3   4      522.88      576.74     17.11 o
  -5   3   4     1553.47     1761.43     29.95 o
  -4   3   4     1283.45     1367.21     27.15 o
  -3   3   4     2684.11     3003.48     36.11 o
  -2   3   4     2181.30     2373.82     16.29 o
  -1   3   4     1772.55     1885.24     13.06 o
   0   3   4      110.14       81.57      5.09 o
   1   3   4       59.61       48.11      2.25 o
   2   3   4       79.81       79.31      3.58 o
   3   3   4      500.02      487.47      5.33 o
   4   3   4      291.36      319.58     17.11 o
   5   3   4      220.10      232.77      8.22 o
   6   3   4      123.58      132.56     14.90 o
   7   3   4     1471.52     1496.96     34.03 o
   8   3   4       11.44       18.07      4.19 o
   9   3   4     1179.11     1276.44     58.17 o
  10   3   4        6.39       10.24      3.90 o
  -8   4   4       32.14       21.66      2.86 o
  -7   4   4      131.33      107.35      5.44 o
  -6   4   4       19.30       11.88      1.68 o
  -5   4   4      582.38      594.41     17.70 o
  -4   4   4     1467.35     1576.30     29.81 o
  -3   4   4       17.60       21.85      3.56 o
  -2   4   4     2011.51     2193.78     26.82 o
  -1   4   4     1380.38     1368.12     21.20 o
   0   4   4     8078.24     7840.40     46.63 o
   1   4   4     1976.45     2097.13     18.23 o
   2   4   4     2178.11     2174.85      9.51 o
   3   4   4      549.77      486.76      4.37 o
   4   4   4      573.78      492.57     18.08 o
   5   4   4     2930.21     2828.09     45.13 o
   6   4   4       48.65       38.07      4.11 o
   7   4   4      313.94      389.24     22.58 o
   8   4   4      296.25      309.08     20.50 o
   9   4   4      969.25      989.58     47.25 o
  10   4   4       59.33       60.54      9.16 o
  -8   5   4        3.71        5.29      1.86 o
  -7   5   4       59.97       48.54      4.93 o
  -6   5   4      202.27      198.84      9.37 o
  -5   5   4      348.65      321.79     22.46 o
  -4   5   4      989.04      972.49     32.11 o
  -3   5   4      586.92      533.70     17.90 o
  -2   5   4     2045.71     2113.57     26.30 o
  -1   5   4     2890.97     2908.89     34.79 o
   0   5   4      323.41      248.69     12.54 o
   1   5   4     2278.19     2127.18     39.62 o
   2   5   4     7950.19     7862.45     96.22 o
   3   5   4     1712.70     1689.26     34.99 o
   4   5   4     1590.82     1625.93     14.62 o
   5   5   4      380.34      404.76     29.82 o
   6   5   4      486.61      484.32     26.66 o
   7   5   4      954.63      949.93     98.24 o
   8   5   4      220.25      230.48     18.83 o
   9   5   4     1019.05     1257.15     56.94 o
  10   5   4       36.08       24.81      4.52 o
  -7   6   4      925.15      946.32     23.21 o
  -6   6   4      317.34      287.59     11.82 o
  -5   6   4      162.51      169.76     10.07 o
  -4   6   4      176.95      166.37     12.73 o
  -3   6   4     2585.46     2346.79     40.67 o
  -2   6   4     2348.51     2261.22     30.33 o
  -1   6   4      505.97      475.50     16.08 o
   0   6   4       41.39       35.75      5.03 o
   1   6   4     1771.18     1664.70     14.96 o
   2   6   4      910.29      899.67     18.96 o
   3   6   4       53.26       52.34      4.20 o
   4   6   4      744.05      638.53     10.09 o
   5   6   4     1380.74     1283.17     20.86 o
   6   6   4      669.02      630.39     21.82 o
   7   6   4       38.34       25.70      6.73 o
   8   6   4        3.41        5.29      2.54 o
   9   6   4        7.25        7.15      2.13 o
  10   6   4      376.77      392.32     16.53 o
  -7   7   4       14.91        7.73      1.78 o
  -6   7   4      149.65      139.46     12.47 o
  -5   7   4      207.17      189.47      8.69 o
  -4   7   4      790.47      755.48     29.16 o
  -3   7   4      823.38      784.50     31.90 o
  -2   7   4        1.10        8.68      2.41 o
  -1   7   4     1732.40     1701.63     32.02 o
   0   7   4      511.73      414.62     14.55 o
   1   7   4      475.65      486.78      7.90 o
   2   7   4       46.75       68.13      3.73 o
   3   7   4        4.16       14.01      2.37 o
   4   7   4      604.96      636.54     12.34 o
   5   7   4       47.19       53.36      5.21 o
   6   7   4     1636.32     1622.98     35.22 o
   7   7   4       28.83       28.83      4.66 o
   8   7   4      655.58      653.01     25.34 o
   9   7   4       54.78       64.48     14.02 o
  10   7   4        4.43        4.47      3.37 o
  -6   8   4      284.57      280.11     14.62 o
  -5   8   4      192.83      176.10     10.96 o
  -4   8   4       99.85       97.65      8.35 o
  -3   8   4      210.43      245.87     15.86 o
  -2   8   4      714.63      725.12     29.89 o
  -1   8   4      219.92      213.78     14.67 o
   0   8   4       82.13       82.93      5.75 o
   1   8   4        5.74        6.71      0.88 o
   3   8   4      474.46      407.32      8.35 o
   4   8   4      510.73      513.76     14.31 o
   5   8   4      169.65      158.95     18.30 o
   6   8   4      796.51      784.72     32.39 o
   7   8   4      889.64      886.62     23.92 o
   8   8   4       84.98       94.54      8.32 o
   9   8   4      143.15      143.56     17.03 o
  10   8   4      176.71      196.15     23.00 o
  -5   9   4      284.24      272.79     19.90 o
  -4   9   4       46.23       46.42      9.96 o
  -3   9   4      495.99      516.82     32.28 o
  -2   9   4       76.13       63.54     12.10 o
  -1   9   4      701.20      689.71     20.30 o
   0   9   4     1956.66     1888.80     57.06 o
   1   9   4       63.77       80.20      4.87 o
   2   9   4     3660.73     3780.53    122.94 o
   3   9   4      368.14      339.99     10.36 o
   4   9   4     3505.22     3578.39     73.36 o
   5   9   4        0.54        4.00      1.15 o
   6   9   4     1366.50     1447.73     40.49 o
   7   9   4       73.00       88.81      9.74 o
   8   9   4      284.08      275.35     18.52 o
   9   9   4        9.74       11.65      4.40 o
  -5  10   4      438.56      458.39     44.99 o
  -4  10   4       71.89       76.66      9.60 o
  -3  10   4      110.78      101.49     21.09 o
  -2  10   4       55.75       44.36      4.51 o
  -1  10   4      169.93      166.47     10.13 o
   0  10   4      178.63      174.00      7.39 o
   1  10   4       28.96       32.09      2.98 o
   2  10   4      287.35      284.19      9.65 o
   3  10   4     1521.80     1613.71     28.39 o
   4  10   4      793.49      871.02     18.31 o
   5  10   4       10.34       10.00      4.31 o
   6  10   4      101.47      117.82     13.16 o
   7  10   4      727.30      744.28     33.42 o
   8  10   4      510.70      512.43     26.08 o
   9  10   4        6.61        6.27      3.56 o
  -4  11   4       80.06       91.32      8.66 o
  -3  11   4      329.27      310.31     18.93 o
  -2  11   4        5.53        5.00      1.50 o
  -1  11   4       10.48        3.90      0.94 o
   0  11   4       54.48       48.55      5.01 o
   1  11   4       17.97       15.67      2.05 o
   2  11   4      402.77      387.42     14.15 o
   3  11   4      221.94      224.40     11.36 o
   4  11   4       54.55       66.11      6.52 o
   5  11   4       82.51       76.78     11.96 o
   6  11   4       61.35       79.44     10.88 o
   7  11   4      741.03      733.42     30.55 o
   8  11   4      173.58      192.13     18.30 o
   9  11   4      361.09      346.03     27.08 o
  -2  12   4      104.43       99.30     13.37 o
  -1  12   4       22.67       14.30      1.51 o
   0  12   4      205.21      190.66     13.05 o
   1  12   4      186.37      196.24     17.02 o
   2  12   4      124.49      123.68      6.89 o
   3  12   4       16.89       22.40      2.53 o
   4  12   4       70.33       80.61     11.77 o
   5  12   4      253.40      265.59     19.40 o
   6  12   4       12.13       12.27      2.34 o
   7  12   4       11.34        6.67      2.47 o
   8  12   4      513.89      601.71     45.89 o
  -1  13   4      416.69      433.23     21.53 o
   0  13   4       29.30       24.66      3.01 o
   1  13   4       72.22       76.09     11.24 o
   2  13   4      174.19      177.03      9.65 o
   3  13   4        9.50        8.49      3.11 o
   4  13   4      299.88      325.09     20.19 o
   5  13   4      370.88      415.36     28.42 o
   6  13   4      431.86      514.97     20.55 o
   7  13   4      373.72      371.86     30.89 o
   1  14   4      442.69      462.14     23.21 o
   2  14   4       41.16       35.87      6.73 o
   3  14   4       26.15       32.47      6.01 o
   4  14   4      107.03      111.97     15.34 o
   5  14   4      154.59      174.86     22.66 o
  -4 -13   5      187.20      184.50     16.23 o
  -3 -13   5      184.58      189.69     14.75 o
  -2 -13   5      237.51      272.75     20.80 o
  -6 -12   5      208.97      164.00     15.94 o
  -5 -12   5       88.41       80.35      7.96 o
  -4 -12   5      148.71      162.56      9.37 o
  -3 -12   5      204.66      230.98     15.54 o
  -2 -12   5      124.01      110.09      9.01 o
  -1 -12   5       42.35       52.65      5.78 o
   0 -12   5      238.14      262.90     17.40 o
   1 -12   5      434.82      483.97     22.66 o
  -7 -11   5      319.22      345.09     18.81 o
  -6 -11   5       59.47       41.02      5.00 o
  -5 -11   5      363.40      393.67     25.93 o
  -4 -11   5        6.56        5.34      1.89 o
  -3 -11   5      965.36     1070.78     31.17 o
  -2 -11   5      683.65      729.28     23.52 o
  -1 -11   5       18.73       10.78      4.89 o
   0 -11   5       56.56       57.93      5.84 o
   1 -11   5      132.45      145.63     15.96 o
   2 -11   5       39.89       37.76      5.22 o
   3 -11   5       42.76       48.60      5.73 o
  -8 -10   5       35.20       33.76      6.60 o
  -7 -10   5      261.63      288.51     14.22 o
  -6 -10   5       11.59        5.69      1.88 o
  -5 -10   5       12.15        7.07      1.71 o
  -4 -10   5       23.21       21.52      2.62 o
  -3 -10   5      161.85      170.24     13.28 o
  -2 -10   5      480.77      478.91     19.37 o
  -1 -10   5      240.31      239.12     12.90 o
   0 -10   5      222.78      213.53     16.36 o
   1 -10   5       78.75       76.86      9.23 o
   2 -10   5      342.96      381.87     26.73 o
   3 -10   5      259.14      283.58     20.08 o
   4 -10   5      170.02      191.53     24.41 o
  -8  -9   5      154.60      156.24     15.33 o
  -7  -9   5      880.67      897.61     28.58 o
  -6  -9   5      222.80      202.75      9.97 o
  -5  -9   5      312.09      279.42     22.45 o
  -4  -9   5       75.11       82.43      6.87 o
  -3  -9   5     1257.11     1338.93     59.94 o
  -2  -9   5      237.37      246.42      9.41 o
  -1  -9   5        1.09        1.61      1.98 o
   0  -9   5      682.32      731.59     20.35 o
   1  -9   5      426.80      458.67     18.16 o
   2  -9   5     2520.87     2766.49    111.59 o
   3  -9   5      368.27      333.83     20.00 o
   4  -9   5      569.63      622.93     28.06 o
   5  -9   5       11.94       10.81      3.02 o
  -9  -8   5     1016.51      865.85     55.96 o
  -8  -8   5        2.97        6.32      2.54 o
  -7  -8   5      374.97      343.69     13.68 o
  -6  -8   5      470.09      480.92     24.34 o
  -5  -8   5     1150.17     1165.88     22.84 o
  -4  -8   5        2.22        0.54      1.10 o
  -3  -8   5      204.34      188.58     14.56 o
  -2  -8   5      132.08      126.69      8.46 o
  -1  -8   5      389.48      418.20     12.43 o
   0  -8   5      133.74      141.96     10.39 o
   1  -8   5      114.48      123.99     10.83 o
   2  -8   5       26.13       31.53      5.03 o
   3  -8   5      290.03      280.32     21.17 o
   4  -8   5      723.69      860.28     35.43 o
   5  -8   5       20.71       10.63      2.34 o
   6  -8   5      178.89      191.55     17.54 o
  -9  -7   5      404.93      403.54     29.22 o
  -8  -7   5     1062.94      867.32     38.91 o
  -7  -7   5      515.34      458.29     16.97 o
  -6  -7   5      747.37      808.93     17.86 o
  -5  -7   5     1962.90     2046.99     30.68 o
  -4  -7   5      204.02      192.58      9.85 o
  -3  -7   5       43.77       35.59      3.30 o
  -2  -7   5       72.94       88.87      6.60 o
  -1  -7   5      330.76      330.12     11.65 o
   0  -7   5      370.08      378.82     13.51 o
   1  -7   5       14.49       31.39      3.07 o
   2  -7   5       16.22       14.14      2.51 o
   3  -7   5      150.05      149.81     10.36 o
   4  -7   5        0.81        1.05      1.92 o
   5  -7   5      302.18      275.83     15.22 o
   6  -7   5      256.76      232.83     12.83 o
  -9  -6   5       18.37        9.60      4.38 o
  -8  -6   5     1398.69     1364.82     55.48 o
  -7  -6   5       17.89       10.30      7.63 o
  -6  -6   5     1758.19     1722.05     32.80 o
  -5  -6   5      151.83      145.42     22.03 o
  -4  -6   5     2269.70     2398.14     29.44 o
  -3  -6   5       71.73       83.44      7.07 o
  -2  -6   5      860.41      859.73     19.74 o
  -1  -6   5        6.01        9.23      1.92 o
   0  -6   5      410.49      399.09      9.81 o
   1  -6   5      104.62      106.63     15.28 o
   2  -6   5        5.16       10.72      1.99 o
   3  -6   5       15.60       13.42      2.78 o
   4  -6   5      152.75      162.08      8.35 o
   5  -6   5      463.15      431.20     25.17 o
   6  -6   5      503.71      508.90     23.09 o
   7  -6   5      163.26      151.19     14.31 o
  -9  -5   5       12.45        8.05      1.77 o
  -8  -5   5      212.74      226.10     20.89 o
  -7  -5   5       32.01       20.08      3.76 o
  -6  -5   5      123.25       94.97     14.38 o
  -5  -5   5      944.73      895.68     31.09 o
  -4  -5   5      772.86      752.11     17.55 o
  -3  -5   5     2700.42     2699.95     34.73 o
  -2  -5   5      258.36      242.53      7.84 o
  -1  -5   5     3656.19     3556.14     40.95 o
   0  -5   5     3468.02     3663.33     65.19 o
   1  -5   5       29.38       55.58      6.05 o
   2  -5   5      860.46      742.97     85.44 o
   3  -5   5        6.99        5.43      2.70 o
   4  -5   5      557.48      543.11     22.68 o
   5  -5   5     1043.92     1019.99     28.14 o
   6  -5   5       14.49        8.30      2.34 o
   7  -5   5      159.27      140.98     15.46 o
   8  -5   5      209.33      201.53     18.28 o
 -10  -4   5       55.17       43.57     14.53 o
  -9  -4   5        2.93        3.80      1.91 o
  -8  -4   5       13.62       10.13      2.13 o
  -7  -4   5       28.41       25.32      4.30 o
  -6  -4   5       43.37       29.58      5.02 o
  -5  -4   5     1223.58     1173.16     26.48 o
  -4  -4   5        0.04        1.72      0.86 o
  -3  -4   5     2871.79     2870.73     24.08 o
  -2  -4   5       23.67       32.68      3.60 o
  -1  -4   5     1794.84     1692.93     14.79 o
   0  -4   5        3.59        7.63      1.10 o
   1  -4   5     4094.62     4040.29     48.09 o
   2  -4   5        9.51       17.78      3.21 o
   3  -4   5     1448.66     1475.29     29.29 o
   4  -4   5     1136.48     1203.15     39.02 o
   5  -4   5        4.18        0.24      1.68 o
   6  -4   5      355.60      377.99     20.94 o
   7  -4   5       98.22       93.77     22.30 o
   8  -4   5      330.32      325.50     76.50 o
 -10  -3   5      550.01      609.96     30.42 o
  -9  -3   5       16.59       12.82      7.49 o
  -8  -3   5      878.63      923.35     41.48 o
  -7  -3   5      848.18      873.49     27.06 o
  -6  -3   5      102.57       99.58     10.05 o
  -5  -3   5      434.36      398.21     13.97 o
  -4  -3   5      464.79      484.85      9.71 o
  -3  -3   5     6976.89     7526.27     93.69 o
  -2  -3   5       10.43        4.12      0.83 o
  -1  -3   5       25.50       22.57      1.91 o
   0  -3   5      139.74      137.41      5.88 o
   1  -3   5     1176.30     1294.16     16.46 o
   2  -3   5       11.36       17.23      2.75 o
   3  -3   5       10.14       13.33      1.43 o
   4  -3   5      767.54      757.75     24.65 o
   5  -3   5      898.67      910.10     29.69 o
   6  -3   5       35.70       34.62      5.29 o
   7  -3   5        7.36        4.64      1.87 o
   8  -3   5       63.44       57.81      9.93 o
  -9  -2   5       41.61       32.77      3.59 o
  -8  -2   5      779.64      856.99     53.71 o
  -7  -2   5       10.06       13.82      4.30 o
  -6  -2   5     1037.03     1100.34     27.14 o
  -5  -2   5     1145.42     1112.39     25.44 o
  -4  -2   5      946.28      868.02     36.72 o
  -3  -2   5     3435.03     3683.93    143.11 o
  -2  -2   5     1296.79     1419.74     29.84 o
  -1  -2   5     1944.84     1979.46      8.87 o
   0  -2   5     4271.79     4531.89    111.41 o
   1  -2   5      159.39      132.00      7.89 o
   2  -2   5      458.24      416.18      7.15 o
   3  -2   5       48.95       51.90      6.61 o
   4  -2   5      240.90      212.40     17.13 o
   5  -2   5      397.68      382.01     19.00 o
   6  -2   5      708.67      702.07     28.50 o
   7  -2   5       66.27       61.09      7.89 o
   8  -2   5      512.85      547.68     26.20 o
   9  -2   5      164.95      134.64     18.11 o
  -9  -1   5       23.56       27.54      2.90 o
  -8  -1   5      325.39      366.73     16.87 o
  -7  -1   5     1354.64     1405.64     37.09 o
  -6  -1   5        9.96       17.37      3.01 o
  -5  -1   5        3.24        1.41      1.31 o
  -4  -1   5       16.67       13.66      2.58 o
  -3  -1   5      952.39      885.30     21.55 o
  -2  -1   5     2920.22     2960.60     22.32 o
  -1  -1   5       24.49       21.19      2.16 o
   0  -1   5     3074.84     3157.44     12.97 o
   1  -1   5     5374.42     5306.94     31.03 o
   2  -1   5     8153.53     8274.90     46.99 o
   3  -1   5       28.64       51.61      8.13 o
   4  -1   5     1633.72     1534.10     18.09 o
   5  -1   5      803.32      804.72     27.61 o
   6  -1   5     1793.86     1873.66     40.65 o
   7  -1   5       11.50       12.15      1.98 o
   8  -1   5        3.79        4.04      1.49 o
   9  -1   5      246.08      245.99     15.27 o
  -9   0   5       33.81       19.28      5.36 o
  -8   0   5       13.92       11.63      3.35 o
  -7   0   5       41.09       45.83      3.78 o
  -6   0   5      617.07      675.76     20.53 o
  -5   0   5      356.11      398.48     19.15 o
  -4   0   5     1529.88     1751.24     62.31 o
  -3   0   5     1290.20     1349.52     39.24 o
  -2   0   5       43.16       79.71      7.36 o
  -1   0   5     7250.21     7293.73     40.03 o
   0   0   5     8379.30     8528.43     45.61 o
   1   0   5     7299.38     6940.71     39.48 o
   3   0   5     3700.09     3739.98     23.38 o
   4   0   5      978.32      899.80     15.70 o
   5   0   5      416.09      422.23      8.71 o
   6   0   5     2205.27     2264.76     28.85 o
   7   0   5       13.49       12.68      2.03 o
   8   0   5      193.42      201.32     15.82 o
   9   0   5       21.12       16.05      2.51 o
  -9   1   5      224.24      234.41     13.48 o
  -8   1   5      856.12      954.44     28.24 o
  -7   1   5      145.20      173.43     12.12 o
  -6   1   5     1161.12     1292.28     31.49 o
  -4   1   5        3.51        1.88      0.67 o
  -3   1   5       36.27       31.88      7.35 o
  -2   1   5      887.36      899.14     13.74 o
  -1   1   5      570.54      545.65      4.82 o
   0   1   5      422.14      453.65     16.14 o
   1   1   5       40.03       63.24      5.51 o
   2   1   5       12.22       16.19      0.95 o
   3   1   5     6547.74     6494.98     37.64 o
   4   1   5       80.83       61.20      3.82 o
   5   1   5      627.39      554.99     11.47 o
   6   1   5        0.51        1.39      2.03 o
   7   1   5     1085.54     1199.35     20.15 o
   8   1   5      381.23      396.00     17.56 o
   9   1   5       16.45       15.59      3.87 o
  10   1   5       21.43        6.39      2.70 o
  -9   2   5      125.18      129.92     16.63 o
  -8   2   5      980.86     1171.45     50.51 o
  -7   2   5        6.12        2.53      1.63 o
  -6   2   5      654.10      728.45     34.03 o
  -5   2   5       39.28       30.68      2.81 o
  -4   2   5      660.92      796.21     19.30 o
  -3   2   5      747.67      785.03     15.65 o
  -2   2   5       14.72       23.81      2.85 o
  -1   2   5     1155.99     1205.28     18.28 o
   0   2   5     2210.43     2217.23     29.82 o
   1   2   5      322.93      271.94      5.41 o
   2   2   5      507.91      471.96      3.51 o
   3   2   5      868.01      800.90     25.02 o
   4   2   5     1340.79     1377.40     18.04 o
   5   2   5       14.47       11.72      1.71 o
   6   2   5     2378.99     2458.77     84.93 o
   7   2   5       75.98       73.30      6.25 o
   8   2   5     1328.92     1446.75     28.15 o
   9   2   5       23.90       14.49      8.27 o
  10   2   5      617.08      670.47     23.92 o
  -8   3   5      772.63      902.08     38.78 o
  -7   3   5      336.92      331.36     25.26 o
  -6   3   5      159.47      149.36     11.58 o
  -5   3   5     3118.82     3363.95     83.85 o
  -4   3   5     1510.87     1621.81     31.72 o
  -3   3   5      201.57      183.56     13.19 o
  -2   3   5     2201.38     2380.21     28.81 o
  -1   3   5     3192.14     3175.91     20.55 o
   0   3   5      846.95      705.17     10.69 o
   1   3   5      203.05      185.24      7.55 o
   2   3   5      110.90       92.38      5.57 o
   3   3   5        8.14        6.30      0.88 o
   4   3   5     2258.71     2109.52     39.08 o
   5   3   5      808.98      863.84     35.23 o
   6   3   5      734.75      748.96     15.21 o
   7   3   5      485.88      446.06     26.05 o
   8   3   5     2228.08     2407.25     58.17 o
   9   3   5       47.76       55.05     12.42 o
  10   3   5      510.43      509.33     21.94 o
  -8   4   5       58.98       51.32      8.35 o
  -7   4   5       52.41       49.56      7.49 o
  -6   4   5       72.70       59.07      4.78 o
  -5   4   5     1055.87     1192.36     27.45 o
  -4   4   5      418.73      407.32     20.41 o
  -3   4   5     1379.28     1429.51     27.30 o
  -2   4   5      393.30      309.28     16.39 o
  -1   4   5     5291.24     4980.27     58.07 o
   0   4   5       26.53       47.25      4.69 o
   1   4   5     1288.34     1197.49     12.80 o
   2   4   5      837.72      965.98     23.67 o
   3   4   5     1878.57     1861.26     21.00 o
   4   4   5     3893.81     3962.26     53.51 o
   5   4   5      118.26      118.33      7.94 o
   6   4   5     2212.10     2306.45     28.85 o
   7   4   5        1.26       -1.68      2.44 o
   8   4   5     1548.80     1552.36     40.03 o
   9   4   5       14.93        9.69      2.42 o
  10   4   5        2.24        6.87      3.26 o
  -8   5   5       18.46       15.46      3.44 o
  -7   5   5      432.91      379.35     13.99 o
  -6   5   5        5.59        2.46      0.88 o
  -5   5   5        2.58        4.28      1.10 o
  -4   5   5      663.49      657.24     22.63 o
  -3   5   5     1009.02      954.96     30.70 o
  -2   5   5      596.44      545.38     19.72 o
  -1   5   5       57.87       67.66      7.06 o
   0   5   5     3474.98     3469.52     41.15 o
   1   5   5     2883.11     2717.49     87.13 o
   2   5   5      801.11      777.07     21.24 o
   3   5   5      279.78      341.93     13.78 o
   4   5   5      285.39      286.10      7.54 o
   5   5   5     1439.56     1315.17     26.34 o
   6   5   5     1389.42     1460.63     71.79 o
   7   5   5       93.01       92.19     11.12 o
   8   5   5      147.97      159.19     16.49 o
   9   5   5      194.16      212.45     22.88 o
  10   5   5      530.38      547.42     25.98 o
  -7   6   5        8.33        5.44      2.16 o
  -6   6   5     1418.59     1413.56     33.51 o
  -5   6   5      254.90      233.03     18.76 o
  -4   6   5      537.22      506.64     52.59 o
  -3   6   5      725.57      647.17     22.71 o
  -2   6   5      450.37      435.10     16.13 o
  -1   6   5      195.94      184.64     13.92 o
   0   6   5      371.41      313.41     10.22 o
   1   6   5       19.63       34.30      3.65 o
   2   6   5      381.22      400.41      8.19 o
   3   6   5       48.32       36.17      3.20 o
   4   6   5      642.88      646.37     12.83 o
   5   6   5       16.47       21.32      2.11 o
   6   6   5        2.58        3.61      5.05 o
   7   6   5      431.93      405.87     16.32 o
   8   6   5      299.98      293.79     19.12 o
   9   6   5      448.45      474.59     26.53 o
  10   6   5       33.08       37.13      5.74 o
  -7   7   5       93.94       79.80      7.25 o
  -6   7   5      617.00      581.02     19.44 o
  -5   7   5        7.41        8.35      2.70 o
  -4   7   5      388.36      355.96     23.90 o
  -3   7   5      360.77      328.35     15.14 o
  -2   7   5     4790.43     4745.09     80.82 o
  -1   7   5      138.56      132.96     12.94 o
   0   7   5      590.79      595.53     19.64 o
   1   7   5     1211.37     1099.97     24.96 o
   2   7   5      974.38      994.32     38.70 o
   3   7   5      273.65      290.93     12.34 o
   4   7   5      135.00      125.81      6.12 o
   5   7   5     1539.88     1591.93     48.68 o
   6   7   5      278.79      274.71     14.42 o
   7   7   5       16.85       13.23      2.44 o
   8   7   5       52.18       52.71      7.63 o
   9   7   5      420.20      470.28     24.69 o
  10   7   5      641.60      651.26     48.23 o
  -6   8   5        5.94        4.84      1.55 o
  -5   8   5       22.87       22.78      2.77 o
  -4   8   5        5.54        2.96      1.75 o
  -3   8   5      748.32      750.20     29.16 o
  -2   8   5       34.62       42.11      5.36 o
  -1   8   5     1961.49     2068.11     37.54 o
   0   8   5      286.24      264.25     14.53 o
   1   8   5     1410.30     1353.03     32.52 o
   2   8   5      980.07      918.56     17.38 o
   3   8   5     2443.88     2395.01     24.06 o
   4   8   5      150.85      135.40      5.79 o
   5   8   5      395.61      408.68     12.93 o
   6   8   5       34.46       45.46      4.94 o
   7   8   5       89.94       96.86      9.76 o
   8   8   5      175.23      192.51     15.70 o
   9   8   5       28.89       18.18      3.66 o
  10   8   5      334.23      331.14     26.70 o
  -5   9   5        9.31        5.44      2.71 o
  -4   9   5       16.68       12.42      3.28 o
  -3   9   5       17.38       11.67      3.25 o
  -2   9   5      353.96      379.66     25.14 o
  -1   9   5     1102.17     1091.07     30.38 o
   0   9   5      408.33      406.60     12.55 o
   1   9   5     1301.41     1248.97     23.24 o
   2   9   5      293.23      281.77     10.74 o
   3   9   5     6278.53     6510.64    473.15 o
   4   9   5       58.13       41.28      3.69 o
   5   9   5      566.14      542.97     24.20 o
   6   9   5      175.98      176.64      9.07 o
   7   9   5      385.27      392.13     25.50 o
   8   9   5      317.67      326.26     21.25 o
   9   9   5       39.66       32.21      5.46 o
  -4  10   5       11.05       13.16      3.88 o
  -3  10   5      286.96      251.89     13.46 o
  -2  10   5       44.47       41.32      6.06 o
  -1  10   5      429.58      396.81     34.42 o
   1  10   5      114.69      108.36      9.10 o
   2  10   5       13.45       22.90      2.38 o
   3  10   5      547.53      547.61     13.38 o
   4  10   5      337.30      325.06      9.86 o
   5  10   5       61.35       68.65      5.31 o
   6  10   5      442.62      456.20     21.28 o
   7  10   5      248.87      286.74     22.37 o
   8  10   5        5.76        4.50      1.51 o
   9  10   5        2.02        1.94      1.56 o
  -3  11   5      275.09      258.93     18.50 o
  -2  11   5       21.14       15.51      7.79 o
  -1  11   5       41.16       39.38      8.12 o
   0  11   5      162.23      156.30      8.54 o
   1  11   5      387.54      395.03     14.18 o
   2  11   5       60.32       76.39      4.67 o
   3  11   5       26.97       28.57      2.94 o
   4  11   5       66.59       81.72      5.59 o
   5  11   5       84.25       97.78      8.79 o
   6  11   5      220.06      246.56     19.74 o
   7  11   5      437.76      437.45     25.44 o
   8  11   5      271.94      283.27     19.67 o
   9  11   5      299.25      323.56     24.77 o
  -2  12   5       94.99       80.77     15.02 o
  -1  12   5      421.44      394.22     20.60 o
   0  12   5       45.81       27.97      3.61 o
   1  12   5       14.67        8.21      2.71 o
   2  12   5       63.40       61.82      5.20 o
   3  12   5      152.45      154.78      7.52 o
   4  12   5      141.63      162.02     12.56 o
   5  12   5       25.01       23.06      6.62 o
   6  12   5       21.60       11.89      3.14 o
   7  12   5      692.01      780.36     28.95 o
   8  12   5      246.70      334.50     29.40 o
  -1  13   5        2.36        3.03      1.88 o
   0  13   5      270.77      276.04     12.86 o
   1  13   5      442.23      466.38     15.68 o
   2  13   5        0.44        3.06      0.87 o
   3  13   5      669.65      711.69     18.75 o
   4  13   5        2.66        6.81      1.93 o
   5  13   5      729.39      886.12     29.86 o
   6  13   5      328.42      347.30     20.98 o
   7  13   5      193.66      198.35     20.10 o
   1  14   5        0.58        6.57      2.93 o
   2  14   5       16.20       14.53      2.24 o
   3  14   5       30.54       34.12      7.22 o
   4  14   5      171.37      177.11     20.67 o
   5  14   5      694.28      843.99     56.04 o
  -5 -12   6       80.53       71.28      8.87 o
  -4 -12   6      495.72      517.24     13.64 o
  -3 -12   6      189.76      200.15     10.02 o
  -2 -12   6      195.96      188.25      9.39 o
  -1 -12   6       12.52       13.70      3.52 o
   0 -12   6      204.07      207.92     19.44 o
  -7 -11   6      109.67      103.74     28.77 o
  -6 -11   6       59.52       47.48      5.13 o
  -5 -11   6       43.51       40.53      7.10 o
  -4 -11   6      778.65      864.41     26.95 o
  -3 -11   6        8.87        7.56      1.78 o
  -2 -11   6      240.48      251.04     12.08 o
  -1 -11   6        3.16        3.49      1.96 o
   0 -11   6       63.86       67.08      6.21 o
   1 -11   6        2.80        4.13      3.68 o
   2 -11   6       18.65        9.98      2.12 o
  -7 -10   6      218.67      197.76     28.40 o
  -6 -10   6       10.39        7.52      1.74 o
  -5 -10   6        2.63        0.89      3.46 o
  -4 -10   6        4.92        2.79      1.41 o
  -3 -10   6      568.21      572.43     26.55 o
  -2 -10   6      423.94      411.70     39.25 o
  -1 -10   6       83.74       79.97      8.91 o
   0 -10   6       24.36       20.36      4.59 o
   1 -10   6     1355.37     1440.97     42.17 o
   2 -10   6       12.27       13.82      1.78 o
   3 -10   6      142.08      143.72     19.01 o
  -8  -9   6      110.37      100.90     13.93 o
  -7  -9   6      101.92       83.84     21.18 o
  -6  -9   6      169.26      157.32     11.29 o
  -5  -9   6        9.85        7.89      2.29 o
  -4  -9   6      484.65      474.68     18.96 o
  -3  -9   6      231.77      225.03     14.92 o
  -2  -9   6      575.22      553.22     42.86 o
  -1  -9   6     1585.87     1700.68     29.77 o
   0  -9   6      180.69      171.30     14.86 o
   1  -9   6     3708.12     4152.98    173.60 o
   2  -9   6       52.87       51.49      5.71 o
   3  -9   6     1254.24     1420.13     60.99 o
   4  -9   6        1.31        2.13      2.41 o
  -8  -8   6      305.64      262.33     26.22 o
  -7  -8   6      292.57      258.70      9.63 o
  -6  -8   6     1016.60      990.85     31.84 o
  -5  -8   6      318.57      286.59     22.10 o
  -4  -8   6       24.31       25.06      3.93 o
  -3  -8   6       16.15       15.13      2.96 o
  -2  -8   6      264.38      266.31      8.29 o
  -1  -8   6      567.43      565.29     17.48 o
   0  -8   6       22.80       23.07      4.84 o
   1  -8   6     1108.09     1168.36     23.35 o
   2  -8   6     1253.31     1310.11     22.37 o
   3  -8   6     1102.89     1214.99     53.84 o
   4  -8   6       19.60       17.78      4.62 o
   5  -8   6      553.26      562.35     17.59 o
  -9  -7   6      463.71      394.22     33.73 o
  -8  -7   6      511.22      433.09     21.61 o
  -7  -7   6      590.25      589.77     31.44 o
  -6  -7   6      523.01      500.60     20.31 o
  -5  -7   6        2.43        2.68      1.04 o
  -4  -7   6      848.89      878.31     33.26 o
  -3  -7   6        7.33       10.91      5.29 o
  -2  -7   6      483.89      537.05     18.51 o
  -1  -7   6      336.68      341.11     12.93 o
   0  -7   6        3.49        8.95      1.67 o
   1  -7   6      364.07      362.37     15.81 o
   2  -7   6       97.58       86.95      7.20 o
   3  -7   6        5.58        6.46      2.32 o
   4  -7   6       22.18       21.22      4.33 o
   5  -7   6       95.53       99.37     14.74 o
   6  -7   6      140.29      135.71     18.50 o
  -9  -6   6      811.62      787.47     33.30 o
  -8  -6   6        3.80        4.30      2.90 o
  -7  -6   6      770.03      738.20     33.11 o
  -6  -6   6      353.03      295.44     17.24 o
  -5  -6   6     1128.83     1145.46     17.86 o
  -4  -6   6       14.32       11.02      1.48 o
  -3  -6   6      413.72      418.44     14.84 o
  -2  -6   6      114.88      107.32     12.77 o
  -1  -6   6        4.19        4.64      1.31 o
   0  -6   6      368.28      389.95     12.99 o
   1  -6   6      109.95      111.48      8.19 o
   2  -6   6       68.00       25.22      3.01 o
   3  -6   6       94.65       94.82      9.29 o
   4  -6   6      227.39      222.64     16.80 o
   5  -6   6       91.08       90.25     18.52 o
   6  -6   6        1.38        1.92      2.80 o
   7  -6   6      724.03      717.85     46.04 o
  -9  -5   6      287.55      268.24     14.19 o
  -8  -5   6        3.36        3.97      1.86 o
  -7  -5   6       15.09       10.48      3.02 o
  -6  -5   6      736.90      706.62     18.68 o
  -5  -5   6       12.89        8.08      3.08 o
  -4  -5   6      719.72      723.56     17.00 o
  -3  -5   6      106.08      102.63      7.53 o
  -2  -5   6     3157.94     3264.65     67.85 o
  -1  -5   6      607.06      579.32     13.65 o
   0  -5   6       12.15        8.17      0.95 o
   1  -5   6      703.45      710.80     22.53 o
   2  -5   6      370.09      339.93     16.94 o
   3  -5   6     2200.27     2336.29     41.47 o
   4  -5   6     1021.87     1016.50     24.12 o
   5  -5   6     1094.94     1124.89     27.83 o
   6  -5   6      123.21      113.29      9.59 o
   7  -5   6      610.08      619.39     19.53 o
  -9  -4   6       15.52        9.36      2.10 o
  -8  -4   6      527.32      559.89     49.33 o
  -7  -4   6      249.64      293.84     25.39 o
  -6  -4   6      290.88      234.67     14.29 o
  -5  -4   6      158.16      152.64      8.07 o
  -4  -4   6     4296.36     4454.85     62.55 o
  -3  -4   6      118.71      118.68      7.40 o
  -2  -4   6     3242.67     3295.10    103.43 o
  -1  -4   6     1274.11     1469.02     39.76 o
   0  -4   6     5826.42     6112.82    130.26 o
   1  -4   6     1236.01     1285.18     38.61 o
   2  -4   6      427.73      412.81     14.52 o
   3  -4   6      239.65      205.93     13.21 o
   4  -4   6      205.66      197.82     13.80 o
   5  -4   6     1497.33     1660.98     45.12 o
   6  -4   6       59.50       68.84     11.43 o
   7  -4   6      595.66      690.73     29.98 o
   8  -4   6        0.36       -2.94      1.96 o
  -9  -3   6      428.63      446.06     16.30 o
  -8  -3   6      626.09      650.60     23.15 o
  -7  -3   6      904.63      885.72     43.64 o
  -6  -3   6      946.94     1011.86     24.69 o
  -5  -3   6      560.22      542.15     27.11 o
  -4  -3   6     5333.46     5354.88     67.84 o
  -3  -3   6      114.07      123.59      7.34 o
  -2  -3   6      168.77      172.98      8.73 o
  -1  -3   6     1280.24     1343.75     72.55 o
   0  -3   6     2237.32     2299.61     62.05 o
   1  -3   6      294.18      286.09      8.96 o
   2  -3   6      130.75      114.90      6.03 o
   3  -3   6      212.96      213.81     16.61 o
   4  -3   6      849.13      900.50     29.50 o
   5  -3   6      275.37      236.39     12.73 o
   6  -3   6      233.19      204.00     15.70 o
   7  -3   6       31.22       22.49      3.63 o
   8  -3   6      484.59      490.49     21.75 o
  -9  -2   6       35.45       33.85     14.71 o
  -8  -2   6        8.42        4.81      2.35 o
  -7  -2   6     1867.96     2057.93    111.41 o
  -6  -2   6      910.43      856.28     25.88 o
  -5  -2   6     1068.54     1174.34     37.71 o
  -4  -2   6      640.60      593.15     13.63 o
  -3  -2   6     7661.20     8073.07     64.84 o
  -2  -2   6     5216.69     5621.83     47.50 o
  -1  -2   6       23.27       25.88      2.09 o
   0  -2   6       58.79      127.79     12.18 o
   1  -2   6      939.99      996.97     18.33 o
   2  -2   6      147.64      158.75      7.47 o
   3  -2   6      182.24      153.28     10.15 o
   4  -2   6     2140.83     2087.25    118.39 o
   5  -2   6      381.07      439.08     21.44 o
   6  -2   6      216.55      198.31     12.52 o
   7  -2   6        1.08        4.24      2.13 o
   8  -2   6        3.52        1.70      0.91 o
   9  -2   6      227.73      195.41     17.61 o
  -9  -1   6        0.63        3.32      2.20 o
  -8  -1   6       49.99       57.90      8.81 o
  -7  -1   6      174.16      211.21     14.56 o
  -6  -1   6       16.35       19.18      9.51 o
  -5  -1   6      196.57      208.05     11.34 o
  -4  -1   6      376.91      348.34     31.99 o
  -3  -1   6      824.42      771.21     44.43 o
  -2  -1   6      535.77      472.28     10.11 o
  -1  -1   6     2362.26     2299.14     21.30 o
   0  -1   6      959.00      956.69     11.26 o
   1  -1   6     3408.89     3576.69     17.93 o
   2  -1   6      273.59      266.88     11.97 o
   3  -1   6      425.34      410.53     11.75 o
   4  -1   6      690.08      721.68     38.25 o
   5  -1   6      255.43      233.62      8.21 o
   6  -1   6       52.16       51.59      7.16 o
   7  -1   6      100.80      127.67     13.95 o
   8  -1   6        4.92        7.13      2.27 o
   9  -1   6      287.00      278.38     15.77 o
  -9   0   6        1.48        0.69      2.95 o
  -8   0   6      124.86      147.88     11.06 o
  -7   0   6      500.10      535.28     24.51 o
  -6   0   6       32.44       18.43      3.18 o
  -5   0   6      158.64      168.23     11.54 o
  -4   0   6       10.18        5.82      1.78 o
  -3   0   6      461.70      432.11     15.48 o
  -2   0   6     7237.52     7661.54     30.37 o
  -1   0   6      757.90      707.41      7.18 o
   0   0   6     2428.12     2222.63     23.27 o
   1   0   6      694.20      695.67     15.19 o
   2   0   6    15938.99    16657.81   1387.13 o
   3   0   6     6812.57     7227.98     82.93 o
   5   0   6     1259.80     1187.55     24.60 o
   6   0   6      324.25      318.87     14.90 o
   7   0   6      469.95      497.81     19.45 o
   8   0   6      445.66      438.96     25.41 o
   9   0   6       65.71       59.93      7.28 o
  -9   1   6      535.12      616.95     28.23 o
  -8   1   6      179.01      200.08     14.37 o
  -7   1   6      570.90      599.99     19.22 o
  -6   1   6      121.48      151.21     11.99 o
  -5   1   6      296.65      274.97     51.76 o
  -4   1   6      531.48      590.36     14.46 o
  -3   1   6        1.43        2.84      1.63 o
  -2   1   6     5506.97     6121.41     49.76 o
  -1   1   6      147.08      133.09      8.30 o
   0   1   6     3442.99     3665.86     20.12 o
   1   1   6      246.21      302.67      7.49 o
   2   1   6     3763.89     3724.38     23.76 o
   3   1   6        5.48       14.20      2.50 o
   4   1   6     2207.14     2154.56     20.56 o
   5   1   6       71.53       87.33      5.13 o
   6   1   6     1672.82     1676.21     17.70 o
   7   1   6       98.35      110.65      7.73 o
   8   1   6       18.23       21.38      2.88 o
   9   1   6      138.98      150.76     16.06 o
  10   1   6        2.51       -0.79      1.51 o
  -9   2   6     1063.96     1267.42    139.92 o
  -8   2   6       23.78       19.50      3.57 o
  -7   2   6     1174.19     1317.27     57.74 o
  -6   2   6       39.91       21.25      3.04 o
  -4   2   6      928.57     1011.59     20.32 o
  -3   2   6       16.83       14.46      8.59 o
  -2   2   6     1347.37     1604.71     20.53 o
  -1   2   6      425.47      425.77      8.40 o
   0   2   6      716.52      650.05      6.72 o
   1   2   6        8.17       12.72      1.50 o
   2   2   6       11.04       11.71      0.64 o
   3   2   6      291.30      240.71     10.00 o
   4   2   6       47.59       54.27      3.83 o
   5   2   6      457.77      426.53     10.93 o
   6   2   6      283.37      294.18     10.62 o
   7   2   6     1222.81     1336.37     46.79 o
   8   2   6        2.62        2.96      4.35 o
   9   2   6      166.97      171.57     10.54 o
  10   2   6        3.97        3.47      2.87 o
  -8   3   6       77.05       76.85     11.84 o
  -7   3   6       16.71       12.70      3.66 o
  -6   3   6     1402.91     1476.30     37.85 o
  -5   3   6      186.38      218.16     15.72 o
  -4   3   6      497.89      518.54     26.10 o
  -3   3   6       18.46       23.86      2.97 o
  -2   3   6       28.06       34.12      5.36 o
  -1   3   6      198.56      171.75      8.81 o
   0   3   6     1187.26     1136.78     16.60 o
   1   3   6     1054.19     1006.43     12.36 o
   2   3   6        0.93        4.39      0.40 o
   3   3   6      794.47      687.22     10.56 o
   4   3   6        1.17        3.91      0.68 o
   5   3   6      269.91      252.90     11.83 o
   6   3   6      831.85      852.11     16.39 o
   7   3   6     2595.77     2652.71     40.64 o
   8   3   6       62.36       72.06      7.82 o
   9   3   6      509.27      567.16     25.84 o
  10   3   6      437.54      451.56     38.11 o
  -8   4   6      138.95      123.39     18.52 o
  -7   4   6        8.03        6.41      2.01 o
  -6   4   6      335.17      349.56     14.38 o
  -5   4   6      352.39      353.03     19.62 o
  -4   4   6      716.58      765.89     25.63 o
  -3   4   6      302.69      313.91     26.51 o
  -2   4   6      892.88      864.87     24.04 o
  -1   4   6     1152.81     1080.52     29.29 o
   0   4   6     4303.90     3890.68     46.01 o
   1   4   6     2463.47     2282.43     10.97 o
   2   4   6     2158.71     2078.09     41.46 o
   3   4   6     4865.37     4809.07    151.80 o
   4   4   6     1782.16     1717.21     11.92 o
   5   4   6     3658.34     3673.09    248.21 o
   6   4   6       51.89       54.53      5.79 o
   7   4   6     1776.12     1964.46     42.14 o
   8   4   6      124.10      129.87     13.44 o
   9   4   6      628.59      657.10     35.13 o
  10   4   6        0.42        6.00      2.47 o
  -7   5   6       11.67        3.32      1.31 o
  -6   5   6       88.47       77.96      8.15 o
  -5   5   6      779.38      714.42     27.33 o
  -4   5   6      672.21      676.59     27.66 o
  -3   5   6      968.97      948.97     30.77 o
  -2   5   6      158.81      152.27     14.14 o
  -1   5   6     2322.78     2385.03     30.17 o
   0   5   6     1145.53     1138.76     30.67 o
   1   5   6        0.45        1.62      1.54 o
   2   5   6      416.75      358.65      7.25 o
   3   5   6        1.18        2.09      0.76 o
   4   5   6     5352.06     5426.47     93.01 o
   6   5   6      194.50      208.70     11.39 o
   7   5   6     1001.32     1064.84     21.28 o
   8   5   6      694.61      743.38     26.68 o
   9   5   6      297.34      320.28     24.72 o
  10   5   6        3.43        7.34      3.87 o
  -7   6   6     1056.98      941.77     20.24 o
  -6   6   6      184.10      164.35     10.42 o
  -5   6   6      454.35      421.68     27.70 o
  -4   6   6       69.72       67.78      8.45 o
  -3   6   6     1664.49     1858.55     33.69 o
  -2   6   6     1271.22     1244.59     40.65 o
  -1   6   6      425.71      430.97     14.93 o
   0   6   6       99.90       98.94      7.73 o
   1   6   6       31.44       31.47      4.20 o
   2   6   6        3.15        5.11      2.17 o
   3   6   6       53.24       38.37      2.44 o
   4   6   6       23.11       27.58      2.02 o
   5   6   6      883.74      932.95     21.66 o
   6   6   6      552.12      491.58     42.61 o
   7   6   6      230.13      217.96      9.11 o
   8   6   6      218.50      242.64     49.03 o
   9   6   6      280.05      285.97     20.74 o
  10   6   6      378.76      398.49     37.57 o
  -6   7   6       68.93       62.68      5.79 o
  -5   7   6      922.29      886.44     27.63 o
  -4   7   6      446.26      431.32     31.39 o
  -3   7   6     1560.70     1445.43     50.36 o
  -2   7   6       23.01       17.78      2.61 o
  -1   7   6      410.16      361.02     12.96 o
   0   7   6     1105.98     1020.23     14.41 o
   1   7   6      160.21      153.76      9.85 o
   2   7   6      123.60      150.48     10.98 o
   3   7   6       73.80       63.67      4.41 o
   4   7   6      123.16      103.74      5.48 o
   5   7   6       44.94       46.36      4.27 o
   6   7   6      122.55      123.84      8.98 o
   7   7   6       14.90       13.24      2.66 o
   8   7   6       61.40       60.63      8.49 o
   9   7   6     1341.52     1424.15     61.20 o
  10   7   6      193.36      217.87     23.83 o
  -6   8   6       18.21       12.71      2.40 o
  -5   8   6        3.51        5.45      2.54 o
  -4   8   6      178.84      157.15     12.10 o
  -3   8   6       40.63       39.89      4.04 o
  -2   8   6      608.22      624.48     26.18 o
  -1   8   6      338.07      308.56     14.35 o
   0   8   6     1208.68     1271.79     43.36 o
   1   8   6       19.11       11.52      2.16 o
   2   8   6     1000.13      967.40     30.94 o
   3   8   6      568.01      543.98     22.99 o
   4   8   6      169.83      159.84      6.78 o
   5   8   6      107.60      112.22      8.73 o
   6   8   6       11.09        7.93      1.30 o
   7   8   6      462.52      457.46     20.09 o
   8   8   6       14.76       11.39      3.76 o
   9   8   6      145.02      144.56     17.70 o
  10   8   6        1.90        4.11      2.03 o
  -5   9   6       14.70        7.61      2.75 o
  -4   9   6       10.01        8.85      3.13 o
  -3   9   6      123.46      108.98      9.31 o
  -2   9   6      825.70      815.34     24.64 o
  -1   9   6      530.46      466.16     19.77 o
   0   9   6      966.21      862.34     34.77 o
   1   9   6     1283.06     1287.78     31.71 o
   2   9   6     3629.51     3531.93     43.17 o
   3   9   6        0.71        5.58      1.25 o
   4   9   6      686.09      670.04     17.71 o
   5   9   6       49.32       43.35      4.03 o
   6   9   6      705.82      686.43     18.62 o
   7   9   6      866.16      901.03     39.98 o
   8   9   6       16.23       16.37      4.74 o
   9   9   6      243.21      211.54     16.27 o
  -4  10   6        3.21       -0.17      1.79 o
  -3  10   6        7.93        0.89      1.98 o
  -2  10   6      220.43      196.75     13.44 o
  -1  10   6      355.15      368.51     26.03 o
   0  10   6      211.14      182.72      9.18 o
   1  10   6      330.89      343.83     11.42 o
   2  10   6      212.73      186.72      6.73 o
   3  10   6      419.02      449.03     10.37 o
   4  10   6       12.04        6.82      1.41 o
   5  10   6      167.61      193.53     13.43 o
   6  10   6       49.18       51.99      5.92 o
   7  10   6       17.57       15.31      3.83 o
   8  10   6       84.43       92.14     10.89 o
   9  10   6       22.84        9.69      4.12 o
  -3  11   6       83.41       75.92     18.26 o
  -2  11   6       16.78       14.93      3.75 o
  -1  11   6      708.97      648.26     33.29 o
   0  11   6      578.19      566.57     22.13 o
   1  11   6       20.90       18.34      2.26 o
   2  11   6      130.14      121.86      7.46 o
   3  11   6      435.54      450.44     14.94 o
   4  11   6      173.00      178.12      9.25 o
   5  11   6       10.99        5.71      1.53 o
   6  11   6     1193.24     1285.72     37.01 o
   7  11   6      125.88      123.51     15.19 o
   8  11   6        9.90        5.79      1.92 o
  -2  12   6       99.12       77.56     16.69 o
  -1  12   6       17.14       10.75      3.32 o
   0  12   6       96.48       96.62      6.89 o
   1  12   6      274.88      281.84     10.33 o
   2  12   6      111.65      115.52      6.99 o
   3  12   6      415.45      406.83     16.70 o
   4  12   6      533.85      562.68     14.68 o
   5  12   6      189.37      198.49     14.37 o
   6  12   6      198.54      232.35     14.53 o
   7  12   6       10.84        6.86      2.70 o
   8  12   6      360.86      401.06     32.02 o
  -1  13   6      268.20      270.20     20.99 o
   0  13   6      529.43      491.46     21.78 o
   1  13   6       28.83       18.17      4.75 o
   2  13   6      152.92      152.35      8.91 o
   3  13   6        1.81        1.24      1.41 o
   4  13   6     2445.18     2652.17    109.65 o
   5  13   6      338.73      403.43     14.86 o
   6  13   6      321.27      341.63     18.19 o
   7  13   6       44.70       58.19      8.33 o
   2  14   6      299.30      332.85     15.32 o
   3  14   6       29.79       20.44      2.25 o
   4  14   6      321.69      334.42     19.17 o
   5  14   6        3.64        6.96      2.18 o
  -4 -12   7      421.14      418.24     21.30 o
  -3 -12   7       52.78       42.54      5.44 o
  -2 -12   7       14.35        6.34      2.02 o
  -1 -12   7      175.25      159.90     13.99 o
  -6 -11   7       30.75       21.32      3.33 o
  -5 -11   7      416.95      419.01     18.07 o
  -4 -11   7      153.46      154.19     14.06 o
  -3 -11   7     1378.89     1548.63     60.21 o
  -2 -11   7       38.64       35.45      4.05 o
  -1 -11   7      126.12      128.50     10.35 o
   0 -11   7       37.01       30.52      4.35 o
   1 -11   7      122.76      101.11      8.69 o
  -7 -10   7       57.71       40.23     13.30 o
  -6 -10   7        9.95        5.90      1.52 o
  -5 -10   7        4.36        1.25      1.14 o
  -4 -10   7      581.17      590.09     17.54 o
  -3 -10   7      255.36      255.98     13.08 o
  -2 -10   7      239.81      263.89     12.11 o
  -1 -10   7       17.40       16.45      2.93 o
   0 -10   7      493.42      525.44     16.23 o
   1 -10   7      681.44      698.21     21.84 o
   2 -10   7       71.09       85.78      8.15 o
   3 -10   7       27.11       23.52      3.41 o
  -8  -9   7       89.99       83.45     13.35 o
  -7  -9   7       84.92       87.52     11.89 o
  -6  -9   7      171.09      162.34     22.47 o
  -5  -9   7       59.77       48.34      7.88 o
  -4  -9   7       42.96       34.63      3.58 o
  -3  -9   7      701.98      722.79     32.25 o
  -2  -9   7     1789.54     1974.43    112.41 o
  -1  -9   7      362.07      350.38     37.14 o
   0  -9   7      649.45      671.89     21.47 o
   1  -9   7      414.97      421.72     17.88 o
   2  -9   7     2273.72     2491.69     97.69 o
   3  -9   7       13.31        8.84      3.26 o
   4  -9   7      124.46      117.43     14.47 o
  -8  -8   7      147.73      148.06     14.02 o
  -7  -8   7      378.70      334.69     22.08 o
  -6  -8   7        0.10        0.91      2.13 o
  -5  -8   7       49.07       46.09     10.18 o
  -4  -8   7      168.89      167.67     11.29 o
  -3  -8   7      669.84      640.63     27.58 o
  -2  -8   7      594.30      569.64     22.88 o
  -1  -8   7      224.29      217.89     10.41 o
   0  -8   7      271.59      272.02     10.19 o
   1  -8   7      421.99      430.87     36.84 o
   2  -8   7      544.53      572.70     19.78 o
   3  -8   7      287.93      307.26     16.42 o
   4  -8   7      162.29      169.40     18.14 o
   5  -8   7      348.60      364.64     24.10 o
  -8  -7   7      175.30      151.43     13.81 o
  -7  -7   7      205.36      200.43     22.64 o
  -6  -7   7      450.10      396.85     15.52 o
  -5  -7   7      135.55      119.90      7.80 o
  -4  -7   7      936.93      890.25     35.38 o
  -3  -7   7       60.27       75.69      7.55 o
  -2  -7   7      158.98      143.64     10.78 o
  -1  -7   7      251.72      261.55      8.81 o
   0  -7   7      919.25      864.73     27.09 o
   1  -7   7       34.81       38.23      4.57 o
   2  -7   7      117.08      113.67      6.62 o
   3  -7   7      124.19      129.85     13.64 o
   4  -7   7       13.62       14.00      3.40 o
   5  -7   7       45.95       44.51      7.08 o
   6  -7   7       44.20       41.73      8.18 o
  -9  -6   7        0.35        6.37      2.20 o
  -8  -6   7      292.32      311.90     27.87 o
  -7  -6   7      230.11      208.90     20.67 o
  -6  -6   7      931.42      914.31     15.67 o
  -5  -6   7      199.51      187.63      8.28 o
  -4  -6   7      353.57      343.26     10.23 o
  -3  -6   7       20.81       19.40      1.83 o
  -2  -6   7      881.20      995.42     22.72 o
  -1  -6   7      518.67      526.89     18.60 o
   0  -6   7        2.77        3.94      2.90 o
   1  -6   7      268.93      274.46      9.94 o
   2  -6   7      612.62      661.59     27.39 o
   3  -6   7      105.02      122.41     10.46 o
   4  -6   7       82.22       76.61      6.99 o
   5  -6   7       76.12       61.99     14.55 o
   6  -6   7      818.07      842.33     25.10 o
  -9  -5   7      232.85      216.95     17.07 o
  -8  -5   7      189.34      194.23     18.62 o
  -7  -5   7      564.43      518.66     27.51 o
  -6  -5   7        1.57        0.56      0.40 o
  -5  -5   7     2005.50     1941.31     28.92 o
  -4  -5   7      522.20      521.95     27.07 o
  -3  -5   7     1451.96     1491.35     18.68 o
  -2  -5   7       21.57       23.79      3.73 o
  -1  -5   7     1235.44     1244.10     40.79 o
   0  -5   7     2272.82     2340.14     30.62 o
   1  -5   7       12.02        6.86      1.42 o
   2  -5   7     4585.71     4774.47     82.67 o
   3  -5   7        0.95        1.37      1.19 o
   4  -5   7     1904.68     2022.17     55.70 o
   5  -5   7      183.92      191.96     16.17 o
   6  -5   7      787.75      771.82     31.89 o
   7  -5   7        5.14        3.35      2.41 o
  -9  -4   7      486.97      469.66     33.64 o
  -8  -4   7      240.46      225.87     12.86 o
  -7  -4   7      616.97      594.33    134.44 o
  -6  -4   7      361.76      360.43     19.64 o
  -5  -4   7     1400.24     1378.46     31.05 o
  -4  -4   7      177.61      175.89      9.41 o
  -3  -4   7     1027.37     1041.05     30.16 o
  -2  -4   7      175.94      188.56     11.06 o
  -1  -4   7     1422.68     1500.11     31.12 o
   0  -4   7      391.35      437.06     11.75 o
   1  -4   7       21.76       20.83      4.12 o
   2  -4   7     1134.52     1179.63     22.99 o
   3  -4   7      958.83      972.92     33.42 o
   4  -4   7     4090.92     4441.41    456.61 o
   5  -4   7      105.82       99.41     11.82 o
   6  -4   7     1693.90     1837.20     79.25 o
   7  -4   7       29.48       17.03      2.75 o
   8  -4   7      632.52      686.98     44.69 o
  -9  -3   7      246.63      269.50     13.86 o
  -8  -3   7      372.84      370.34     18.85 o
  -7  -3   7     2279.29     2347.11     40.38 o
  -6  -3   7       19.37        9.00      1.91 o
  -5  -3   7     1341.38     1206.49     54.85 o
  -4  -3   7      161.44      147.46     16.13 o
  -3  -3   7     2301.23     2374.87     30.61 o
  -2  -3   7      119.78      128.31      4.98 o
  -1  -3   7      240.26      234.73      7.42 o
   0  -3   7       55.44       62.85      3.03 o
   1  -3   7       32.22       48.89      4.93 o
   2  -3   7      309.55      296.78     21.92 o
   3  -3   7       27.70       43.62      6.08 o
   4  -3   7      114.87       95.41      9.14 o
   5  -3   7      344.98      372.06     50.73 o
   6  -3   7      310.69      303.13     18.80 o
   7  -3   7      411.56      422.69     21.78 o
   8  -3   7       88.18       88.70     13.02 o
  -9  -2   7       33.03       27.20      2.96 o
  -8  -2   7     1060.53     1189.82     53.21 o
  -7  -2   7      175.48      198.10     13.40 o
  -6  -2   7      871.08      910.82     35.59 o
  -5  -2   7      136.90      154.56     15.53 o
  -4  -2   7      953.72     1093.09     15.63 o
  -3  -2   7      789.55      743.96     13.91 o
  -2  -2   7      477.18      512.49      9.80 o
  -1  -2   7      170.39      217.79      7.45 o
   0  -2   7      453.10      370.10      8.99 o
   1  -2   7      644.89      673.22     16.18 o
   2  -2   7      289.99      243.41     12.37 o
   3  -2   7      310.78      253.43     19.05 o
   4  -2   7        4.80        3.51      2.11 o
   5  -2   7      321.19      324.89     17.86 o
   6  -2   7       13.99       16.48      2.73 o
   7  -2   7       45.12       38.72      6.01 o
   8  -2   7      622.61      627.66     29.10 o
  -9  -1   7       53.84       51.96     10.83 o
  -8  -1   7        4.02        3.13      1.77 o
  -7  -1   7       81.30       96.70      7.44 o
  -6  -1   7      287.64      393.77     17.46 o
  -5  -1   7      143.21      173.76     10.45 o
  -4  -1   7     1347.31     1342.43     54.14 o
  -3  -1   7     1275.07     1495.12     26.70 o
  -2  -1   7     5565.26     5526.95     44.65 o
  -1  -1   7      582.51      563.07     16.07 o
   0  -1   7      411.60      328.73     10.02 o
   1  -1   7      152.28      128.02      4.22 o
   2  -1   7     2013.70     2116.49     26.44 o
   3  -1   7      223.14      201.54      9.40 o
   4  -1   7      167.62      157.18      8.34 o
   5  -1   7        7.27        9.19      1.24 o
   6  -1   7      345.06      361.31     16.54 o
   7  -1   7       40.46       42.92      5.14 o
   8  -1   7       58.55       45.32     10.51 o
   9  -1   7        9.55        7.83      2.32 o
  -9   0   7       38.58       44.74      9.73 o
  -8   0   7       32.61       42.33      6.23 o
  -7   0   7      205.01      219.81     13.44 o
  -6   0   7        7.91       18.34      2.71 o
  -5   0   7      190.57      201.99     15.56 o
  -4   0   7      254.83      244.17     15.07 o
  -3   0   7     4045.34     4431.08    163.87 o
  -2   0   7        1.03       -0.27      0.79 o
  -1   0   7     8562.23     8463.81    354.10 o
   0   0   7      916.23      929.85     22.19 o
   1   0   7    14280.77    14225.92   1676.15 o
   2   0   7      254.33      200.17      6.89 o
   3   0   7     2175.55     2211.31     28.67 o
   4   0   7      192.33      175.95     16.20 o
   5   0   7      508.13      516.72     18.10 o
   6   0   7     1392.01     1357.13     26.46 o
   7   0   7       76.81       92.59     11.06 o
   8   0   7      200.14      203.23     18.66 o
   9   0   7       97.21      102.00     13.71 o
  -9   1   7        6.19        1.72      1.15 o
  -8   1   7      160.54      195.29     13.26 o
  -7   1   7       63.56       64.50      6.60 o
  -6   1   7      235.18      243.00     11.27 o
  -5   1   7      390.52      495.42     21.00 o
  -4   1   7       60.65       58.06     10.96 o
  -3   1   7     1926.17     2149.28     39.48 o
  -2   1   7       84.75       94.67      6.40 o
  -1   1   7     1332.02     1341.56     26.81 o
   0   1   7       25.79       26.12      2.46 o
   1   1   7     6236.85     6895.58     42.01 o
   2   1   7      116.72      112.27     11.71 o
   4   1   7       22.73       21.74      2.91 o
   5   1   7     1190.10     1172.67     14.34 o
   6   1   7       55.02       36.43      3.32 o
   7   1   7      451.72      460.21     13.88 o
   8   1   7      342.79      428.77     29.14 o
   9   1   7       94.69       91.98     11.20 o
  -8   2   7      204.53      201.03     16.36 o
  -7   2   7       11.25        8.99      3.38 o
  -6   2   7     1763.89     1957.02     38.49 o
  -5   2   7     1065.29     1082.20     19.31 o
  -4   2   7      227.70      261.66     11.36 o
  -3   2   7     1697.55     1872.72     25.21 o
  -2   2   7      405.34      356.01     11.22 o
  -1   2   7     5131.94     5340.84     62.54 o
   0   2   7       79.63      120.13     14.64 o
   1   2   7     1824.61     1875.93     53.74 o
   2   2   7      950.69      851.05     16.00 o
   3   2   7      285.43      257.01      7.17 o
   4   2   7        8.40        7.38      0.82 o
   5   2   7      453.12      464.90     14.92 o
   6   2   7      435.82      439.39     13.37 o
   7   2   7      293.07      260.52     12.52 o
   8   2   7        6.60        6.29      1.57 o
   9   2   7        6.54        4.48      1.13 o
  -8   3   7        8.30        9.11      2.82 o
  -7   3   7      432.45      446.81    109.77 o
  -6   3   7       10.86        3.67      0.68 o
  -5   3   7       33.60       35.91      6.24 o
  -4   3   7      125.60      133.61     15.87 o
  -3   3   7      265.91      302.81     22.73 o
  -2   3   7      994.37      994.75     27.18 o
  -1   3   7        0.35        2.75      1.75 o
   0   3   7      818.31      708.63     14.53 o
   1   3   7      227.59      222.59      6.95 o
   2   3   7     1614.97     1499.46     12.65 o
   3   3   7       77.38       81.95      5.52 o
   4   3   7     1004.77     1024.47     31.66 o
   5   3   7     1164.52     1182.65     22.56 o
   6   3   7      122.45      135.78      7.60 o
   7   3   7      302.17      306.10      9.76 o
   8   3   7       26.39       41.04      4.33 o
   9   3   7      396.08      415.92     20.20 o
  10   3   7      483.04      526.24     35.74 o
  -8   4   7        2.78        6.10      1.89 o
  -7   4   7       11.84        9.24      2.99 o
  -6   4   7      641.85      649.62     20.23 o
  -5   4   7      326.78      357.75     20.67 o
  -4   4   7        0.30        6.80      3.35 o
  -3   4   7      193.90      186.12     15.77 o
  -2   4   7      309.71      279.06     20.86 o
  -1   4   7     4053.20     4010.95     47.62 o
   0   4   7     2959.98     2784.31     34.60 o
   1   4   7      402.65      337.19     12.29 o
   2   4   7      361.35      320.34     10.70 o
   3   4   7     5614.27     5740.00     65.58 o
   4   4   7     5258.23     5200.96    140.89 o
   5   4   7     1322.19     1348.06     34.83 o
   6   4   7     1092.16     1134.61     33.34 o
   7   4   7     1012.09     1006.96     20.25 o
   8   4   7      807.28      834.84     38.62 o
   9   4   7       40.74       43.33      6.00 o
  10   4   7        6.99       12.32      2.54 o
  -7   5   7      569.62      640.03     20.69 o
  -6   5   7      315.52      304.49     12.48 o
  -5   5   7       22.92       31.66      8.07 o
  -4   5   7      403.33      349.37     18.83 o
  -3   5   7        3.44        5.48      3.33 o
  -2   5   7      456.28      360.57     33.43 o
  -1   5   7      741.35      683.72     22.54 o
   0   5   7      767.65      702.65     19.16 o
   1   5   7     1211.67     1151.15     21.44 o
   2   5   7      252.52      256.01      7.94 o
   3   5   7     3392.22     3394.56    131.78 o
   4   5   7     1577.29     1756.92     18.88 o
   5   5   7     2260.95     2226.88     57.59 o
   6   5   7      852.97      855.63     24.37 o
   7   5   7     1497.51     1658.99     54.96 o
   8   5   7      491.86      519.20     29.57 o
   9   5   7       49.65       39.93      6.03 o
  10   5   7      277.21      306.66     26.85 o
  -7   6   7       90.29       64.08     10.62 o
  -6   6   7      342.24      327.14     18.17 o
  -5   6   7       10.19       18.49      4.79 o
  -4   6   7     1965.22     2033.50     55.27 o
  -3   6   7      857.79      774.38     32.39 o
  -2   6   7      673.28      640.16     22.75 o
  -1   6   7       26.28       29.07      4.69 o
   0   6   7       39.55       37.45      4.74 o
   1   6   7      353.81      341.48     17.62 o
   2   6   7      303.47      263.30     13.93 o
   3   6   7        2.64        5.88      1.04 o
   4   6   7      111.49      108.70      5.77 o
   5   6   7      840.59      814.93     20.72 o
   6   6   7      249.61      240.56      8.81 o
   7   6   7       11.98        7.69      3.40 o
   8   6   7      820.45      874.51     39.69 o
   9   6   7      543.59      626.87     31.59 o
  10   6   7        7.70       10.15      2.75 o
  -6   7   7      425.69      393.25     10.58 o
  -5   7   7      297.15      273.63     21.56 o
  -4   7   7      575.50      543.57     30.51 o
  -3   7   7      261.81      233.71     11.08 o
  -2   7   7      828.21      767.71     32.09 o
  -1   7   7       67.41       62.50      7.87 o
   0   7   7       25.45       33.78      5.26 o
   1   7   7       74.17       84.38      5.48 o
   2   7   7        4.78        7.12      4.17 o
   3   7   7       73.40       66.72      4.15 o
   4   7   7       12.33       20.52      1.81 o
   5   7   7        0.20        0.86      0.52 o
   6   7   7      263.50      251.91      9.58 o
   7   7   7       21.22       21.79      5.54 o
   8   7   7      733.62      771.80     36.35 o
   9   7   7        6.40        4.98      2.18 o
  10   7   7      509.04      564.55     40.58 o
  -6   8   7      122.37      116.63      9.74 o
  -5   8   7      246.69      221.66     16.08 o
  -4   8   7      128.96      138.37     13.59 o
  -3   8   7     1463.66     1422.28     24.54 o
  -2   8   7        2.19        3.68      0.92 o
  -1   8   7     1636.37     1543.55     24.08 o
   0   8   7      190.44      174.30     11.91 o
   1   8   7     1821.22     1766.91     22.56 o
   2   8   7      768.06      713.30     16.53 o
   3   8   7        8.74       10.63      2.49 o
   4   8   7        2.64        2.73      1.26 o
   5   8   7      328.46      349.76      8.52 o
   6   8   7      427.40      468.69     13.81 o
   7   8   7       70.34       70.23      6.16 o
   8   8   7      259.33      273.77     17.61 o
   9   8   7      300.75      296.35     18.23 o
  -5   9   7      172.40      145.47     16.41 o
  -4   9   7       37.75       36.10      5.45 o
  -3   9   7       77.39       60.89     12.94 o
  -2   9   7      459.78      439.89     27.87 o
  -1   9   7      466.32      481.19     25.32 o
   0   9   7     1552.49     1562.79     42.45 o
   1   9   7      624.43      596.42     17.32 o
   2   9   7      649.43      567.43     23.34 o
   3   9   7      595.84      527.43     13.84 o
   4   9   7        7.83        4.05      1.02 o
   5   9   7     1356.56     1439.71     22.44 o
   6   9   7      696.41      743.00     14.34 o
   7   9   7       52.99       58.49      6.74 o
   8   9   7      887.58      907.32     40.06 o
   9   9   7       63.02       60.05      8.59 o
  -4  10   7       29.18       11.43      3.93 o
  -3  10   7       68.31       49.46     12.56 o
  -2  10   7      723.18      754.95     41.56 o
  -1  10   7      678.87      656.21     29.96 o
   0  10   7      270.62      266.22     15.86 o
   1  10   7       81.26       79.19      4.56 o
   2  10   7      786.15      806.09     17.83 o
   3  10   7      554.47      581.63     13.51 o
   4  10   7      118.89      116.35     11.08 o
   5  10   7       15.65       10.54      2.32 o
   6  10   7      188.12      194.89     11.38 o
   7  10   7      463.70      506.38     17.70 o
   8  10   7      183.95      192.90     18.78 o
   9  10   7       94.94       82.57     12.27 o
  -3  11   7       17.59       15.39      4.05 o
  -2  11   7      777.73      757.58     35.87 o
  -1  11   7      327.47      237.20     13.07 o
   0  11   7      274.60      264.57      9.37 o
   1  11   7        0.79        1.36      0.85 o
   2  11   7        4.79        7.02      2.65 o
   3  11   7       36.72       31.99      5.26 o
   4  11   7       22.28       21.76      3.00 o
   5  11   7      187.76      197.16      9.85 o
   6  11   7       13.08       11.16      2.15 o
   7  11   7        0.71        1.17      1.10 o
   8  11   7        3.46        4.54      2.34 o
  -2  12   7       53.25       44.08     10.99 o
  -1  12   7      164.46      155.16      9.10 o
   0  12   7      580.58      599.45     23.39 o
   1  12   7       50.45       40.75      5.29 o
   2  12   7       21.17       21.91      2.85 o
   3  12   7      317.89      317.59     12.83 o
   4  12   7      403.55      435.42     14.78 o
   5  12   7       32.49       29.95      4.32 o
   6  12   7      302.87      339.60     19.67 o
   7  12   7      332.21      377.75     21.61 o
   0  13   7      130.16      165.36     10.66 o
   1  13   7      522.43      560.03     22.50 o
   2  13   7      135.98      143.00     10.99 o
   3  13   7     1117.53     1284.92     21.35 o
   4  13   7        0.04        4.04      1.38 o
   5  13   7      372.89      437.33     18.28 o
   6  13   7        2.24        1.27      1.15 o
   2  14   7        0.76        1.82      1.09 o
   3  14   7      140.70      145.07      9.92 o
   4  14   7      528.98      602.86     28.17 o
  -5 -11   8       45.49       39.48      5.42 o
  -4 -11   8      824.45      822.96     17.56 o
  -3 -11   8      124.30      115.73     11.35 o
  -2 -11   8       10.46       10.90      3.79 o
  -1 -11   8      144.43      131.26     11.71 o
   0 -11   8       38.55       41.05      4.87 o
   1 -11   8      203.12      215.88     15.61 o
  -6 -10   8       25.24       18.36      5.72 o
  -5 -10   8      101.12      105.55      9.44 o
  -4 -10   8        6.46       10.02      2.14 o
  -3 -10   8      642.67      645.14     19.98 o
  -2 -10   8       65.99       55.08      6.35 o
  -1 -10   8      303.60      313.12     14.34 o
   0 -10   8       12.27        8.80      2.38 o
   1 -10   8       59.96       75.50      7.30 o
   2 -10   8        2.80        1.40      1.61 o
  -7  -9   8       52.58       37.59      7.20 o
  -6  -9   8        1.58        1.43      1.28 o
  -5  -9   8      176.84      160.48     10.76 o
  -4  -9   8      416.24      424.05     24.56 o
  -3  -9   8      397.83      408.00     16.76 o
  -2  -9   8      874.40      887.59     35.10 o
  -1  -9   8      160.54      152.71     10.01 o
   0  -9   8     1063.22     1149.92     42.58 o
   1  -9   8      872.95      934.22     27.23 o
   2  -9   8        9.14        4.52      1.81 o
   3  -9   8      148.12      148.90     18.92 o
   4  -9   8        0.07        3.15      0.94 o
  -8  -8   8       45.73       23.55      4.88 o
  -7  -8   8       21.70       18.92      4.12 o
  -6  -8   8      703.39      661.69     19.61 o
  -5  -8   8       49.52       37.26      4.25 o
  -4  -8   8      456.80      434.19     18.92 o
  -3  -8   8      659.05      645.69     32.92 o
  -2  -8   8     1650.91     1748.99     83.69 o
  -1  -8   8      765.87      817.33     35.20 o
   0  -8   8     1252.90     1307.86     58.50 o
   1  -8   8      156.14      143.68      7.41 o
   2  -8   8     1522.04     1609.78     49.85 o
   3  -8   8      169.45      179.43     10.20 o
   4  -8   8      238.58      245.92     13.26 o
   5  -8   8       83.33       91.92     15.45 o
  -8  -7   8      289.57      283.53     27.15 o
  -7  -7   8      249.07      235.06     23.14 o
  -6  -7   8     1172.77     1132.24     47.82 o
  -5  -7   8       14.06        6.04      1.91 o
  -4  -7   8     1411.18     1346.08     43.22 o
  -3  -7   8      149.10      124.52      8.16 o
  -2  -7   8     1728.45     1785.41     33.70 o
  -1  -7   8      770.07      693.63     22.89 o
   0  -7   8      182.89      171.91      6.82 o
   1  -7   8        7.51        6.49      3.62 o
   2  -7   8      777.15      768.02     16.19 o
   3  -7   8       25.42       34.36      5.81 o
   4  -7   8        4.82        4.24      1.74 o
   5  -7   8      191.18      214.28     12.23 o
  -8  -6   8       13.47       10.10      4.54 o
  -7  -6   8      151.80      131.19     14.57 o
  -6  -6   8        0.32       -0.22      0.56 o
  -5  -6   8       17.66       16.25      1.95 o
  -4  -6   8      225.79      235.53      9.04 o
  -3  -6   8       19.04       29.90      3.58 o
  -2  -6   8      525.97      519.38     15.20 o
  -1  -6   8        4.38        1.06      2.59 o
   0  -6   8      347.54      344.60     10.78 o
   1  -6   8        6.63        4.04      0.96 o
   2  -6   8     1123.82     1154.30     22.74 o
   3  -6   8      158.06      158.59     12.47 o
   4  -6   8        2.64        5.50      3.38 o
   5  -6   8       31.31       30.98      5.64 o
   6  -6   8        7.37       12.63      3.99 o
  -9  -5   8      107.47       95.16      9.76 o
  -8  -5   8       20.67       24.02      4.71 o
  -7  -5   8       87.54       80.10     17.88 o
  -6  -5   8      676.49      575.36     57.49 o
  -5  -5   8        2.97        2.09      1.16 o
  -4  -5   8        6.87        8.60      1.57 o
  -3  -5   8      126.48      148.40      8.28 o
  -2  -5   8     1545.46     1626.77     31.34 o
  -1  -5   8     2624.37     2796.01     38.63 o
   0  -5   8       74.17       78.37     12.24 o
   1  -5   8      714.64      750.45     17.87 o
   2  -5   8        2.08        8.43      4.78 o
   3  -5   8     3212.50     3415.28    456.57 o
   4  -5   8        6.02        2.32      1.43 o
   5  -5   8      589.86      571.70     26.68 o
   6  -5   8        0.44        4.90      2.71 o
   7  -5   8      342.07      361.27     30.22 o
  -9  -4   8        0.10        1.81      1.13 o
  -8  -4   8      430.00      390.12     24.14 o
  -7  -4   8       97.51      100.45      9.90 o
  -6  -4   8      827.73      797.28     20.63 o
  -5  -4   8      182.26      163.56     11.15 o
  -4  -4   8       62.87       60.45      7.40 o
  -3  -4   8      295.23      295.92     30.80 o
  -2  -4   8     1027.13     1050.96     32.69 o
  -1  -4   8      188.58      179.92      9.84 o
   0  -4   8      791.06      746.62     21.44 o
   1  -4   8     1855.91     1994.20    125.37 o
   2  -4   8      773.96      817.88     18.94 o
   3  -4   8     3185.09     3381.92     73.21 o
   4  -4   8       35.06       30.46      8.25 o
   5  -4   8     1524.59     1646.58     39.53 o
   6  -4   8      147.29      145.62     15.60 o
   7  -4   8      922.87     1007.50     29.79 o
  -9  -3   8      426.56      423.18     26.97 o
  -8  -3   8     1221.01     1289.29     45.85 o
  -7  -3   8      236.00      283.33     16.50 o
  -6  -3   8      790.36      829.24     27.56 o
  -5  -3   8     1404.79     1329.50     67.18 o
  -4  -3   8     2040.05     1987.29     47.26 o
  -3  -3   8     1286.00     1295.24     17.91 o
  -2  -3   8      268.49      280.00     15.08 o
  -1  -3   8        0.22        0.59      0.81 o
   0  -3   8       73.16       62.48      6.28 o
   1  -3   8     1411.11     1525.71     87.70 o
   2  -3   8        4.38       30.92      5.58 o
   3  -3   8      149.04      191.22     17.51 o
   4  -3   8      723.90      683.97     37.32 o
   5  -3   8      664.14      714.76     28.90 o
   6  -3   8      154.28      164.54     10.53 o
   7  -3   8       71.97       73.17     10.58 o
   8  -3   8      590.70      613.98     39.46 o
  -9  -2   8      596.28      691.33     43.58 o
  -8  -2   8      105.90      124.90     10.36 o
  -7  -2   8     1117.98     1139.03     59.01 o
  -6  -2   8       63.25       67.90      6.62 o
  -5  -2   8     2592.36     2930.41     63.33 o
  -4  -2   8        4.86        3.29      1.65 o
  -3  -2   8     2173.61     2077.75     97.18 o
  -2  -2   8       28.45       28.90      2.44 o
  -1  -2   8      254.61      293.42     15.43 o
   0  -2   8       21.27       39.26      4.04 o
   1  -2   8      198.46      169.38     19.80 o
   2  -2   8       55.01       82.62      9.57 o
   3  -2   8      434.56      449.56     15.79 o
   4  -2   8       29.79       27.85      3.92 o
   5  -2   8       49.58       44.01      8.74 o
   6  -2   8       38.17       39.38      9.98 o
   7  -2   8      491.74      460.42     20.19 o
   8  -2   8      311.21      303.27     17.85 o
  -9  -1   8        1.52        1.08      1.19 o
  -8  -1   8      107.23      126.35     10.52 o
  -7  -1   8      572.41      659.27     25.96 o
  -6  -1   8      106.58      104.34      8.96 o
  -5  -1   8       23.30       20.10      2.95 o
  -4  -1   8     1855.18     2136.79     37.61 o
  -3  -1   8     2217.59     2464.19     34.76 o
  -2  -1   8     1145.04     1065.83     19.74 o
  -1  -1   8      374.11      364.63      8.42 o
   0  -1   8     1971.37     1954.49     16.57 o
   1  -1   8     3498.39     3877.74     68.25 o
   2  -1   8      660.20      657.47     50.21 o
   3  -1   8      366.27      397.13     14.71 o
   4  -1   8      136.25      147.91     14.07 o
   5  -1   8      801.94      766.61     37.48 o
   6  -1   8      490.25      440.54     12.10 o
   7  -1   8      227.31      205.29     16.39 o
   8  -1   8        0.51       -2.01      1.98 o
   9  -1   8      649.03      659.23     47.66 o
  -8   0   8        7.19       11.71      2.34 o
  -7   0   8      129.57      150.47      9.57 o
  -6   0   8      748.45      793.94     29.52 o
  -5   0   8       25.98       21.65      3.83 o
  -4   0   8     1405.45     1596.77     39.91 o
  -3   0   8      263.67      286.58     20.86 o
  -2   0   8     3868.18     3798.66     31.26 o
  -1   0   8       78.84       81.45      4.35 o
   0   0   8     3858.00     3604.42     31.85 o
   1   0   8      835.53      770.43     23.09 o
   2   0   8     1678.59     1664.78     79.78 o
   3   0   8     1546.03     1464.74     29.34 o
   4   0   8      418.71      418.00     14.72 o
   5   0   8     2479.43     2441.66     33.03 o
   6   0   8      413.84      352.55     12.68 o
   7   0   8     1809.16     1817.68     43.54 o
   8   0   8      116.11      109.71     13.09 o
   9   0   8      548.02      573.00     24.69 o
  -8   1   8       97.47      107.87     10.01 o
  -7   1   8      112.43      130.71      9.73 o
  -6   1   8     1776.09     1980.25     33.72 o
  -5   1   8       60.62       50.24     10.57 o
  -4   1   8     1218.81     1350.58     26.51 o
  -3   1   8       84.74       92.33      6.49 o
  -1   1   8      163.18      150.13     10.55 o
   0   1   8     1870.05     1947.45     22.09 o
   1   1   8      896.53      837.67     25.91 o
   2   1   8     1997.87     1923.27     25.63 o
   3   1   8        8.79        5.71      0.79 o
   4   1   8      103.30      118.89     13.81 o
   5   1   8      117.67      102.27      6.69 o
   6   1   8      418.95      479.98     31.21 o
   7   1   8      682.62      737.71     20.51 o
   8   1   8       13.17       22.85      5.55 o
   9   1   8      102.55       95.82     12.22 o
  -8   2   8       31.79       37.63      5.88 o
  -7   2   8      710.74      767.71     33.06 o
  -6   2   8      402.19      449.91     27.63 o
  -5   2   8      252.38      305.87     13.13 o
  -4   2   8     2377.16     2728.90     37.32 o
  -3   2   8      594.80      579.36     20.48 o
  -2   2   8     3662.22     3890.96     47.33 o
  -1   2   8       20.22       15.38      4.48 o
   0   2   8      462.89      419.51     13.89 o
   1   2   8        9.57       23.44      2.60 o
   2   2   8      558.94      562.50     11.07 o
   3   2   8        1.88        3.53      0.64 o
   4   2   8      371.20      326.79     14.91 o
   5   2   8      696.44      710.27     27.29 o
   6   2   8       61.24       51.70      3.71 o
   7   2   8        2.84        3.37      1.35 o
   8   2   8        2.36        2.81      1.06 o
   9   2   8       75.01       86.44     11.63 o
  -8   3   8        1.31        4.93      2.04 o
  -7   3   8        1.47        8.13      2.85 o
  -6   3   8      175.26      186.55     17.66 o
  -5   3   8       56.22       79.31      9.12 o
  -4   3   8       46.38       47.35      6.10 o
  -3   3   8       51.95       58.89      9.78 o
  -2   3   8      227.32      224.77     19.40 o
  -1   3   8     4113.56     3961.54     48.57 o
   0   3   8        7.83        3.31      0.56 o
   1   3   8      237.11      188.01      5.00 o
   2   3   8      534.58      460.89      7.67 o
   3   3   8     1526.90     1449.75     24.35 o
   4   3   8       12.99        8.78      1.11 o
   5   3   8       43.20       39.93      2.97 o
   6   3   8      407.70      375.49     10.54 o
   7   3   8      360.13      367.70     11.12 o
   8   3   8       50.11       45.53      4.67 o
   9   3   8       34.61       25.62      3.87 o
  -7   4   8      223.04      255.15     24.71 o
  -6   4   8       55.00       37.58      5.15 o
  -5   4   8      351.17      403.07     27.23 o
  -4   4   8      105.57      122.51     16.96 o
  -3   4   8      434.66      401.49     20.74 o
  -2   4   8     1615.87     1547.45     29.77 o
  -1   4   8      313.12      317.32     24.17 o
   0   4   8     2729.20     2710.79     33.06 o
   1   4   8       72.91       63.52      5.03 o
   2   4   8     6247.22     6298.06     98.06 o
   3   4   8     3043.26     3018.07    100.51 o
   4   4   8      791.05      728.62     17.15 o
   5   4   8      352.55      317.50      8.92 o
   6   4   8      343.23      346.39     11.41 o
   7   4   8      322.54      341.36     11.31 o
   8   4   8        0.24        4.31      1.68 o
   9   4   8       10.26       11.82      2.49 o
  10   4   8        5.78        2.83      1.87 o
  -7   5   8        9.54       11.05      3.42 o
  -6   5   8       12.08        5.06      2.08 o
  -5   5   8      656.67      721.63     32.14 o
  -4   5   8      580.97      644.53     25.68 o
  -3   5   8       86.34       67.26      9.36 o
  -2   5   8      114.11      119.94     13.52 o
  -1   5   8       60.93       62.28      7.89 o
   0   5   8     3598.65     3552.61     64.87 o
   1   5   8      991.64      915.15     20.51 o
   2   5   8     4102.96     4264.69    139.52 o
   3   5   8      223.66      231.88     12.44 o
   4   5   8     8933.48     9259.30    572.12 o
   5   5   8     1505.29     1447.78     53.66 o
   6   5   8     1593.08     1624.97     25.16 o
   7   5   8      180.57      161.44      9.78 o
   8   5   8     1010.87     1043.53     45.85 o
   9   5   8      423.64      424.81     24.41 o
  10   5   8       33.77       29.29      5.15 o
  -7   6   8      538.33      534.74     36.77 o
  -6   6   8      136.77      141.89     13.01 o
  -5   6   8      906.51      847.24     35.87 o
  -4   6   8      374.88      340.69     23.16 o
  -3   6   8      217.55      221.15     16.39 o
  -2   6   8      329.76      324.04     20.26 o
  -1   6   8      233.88      226.06     17.82 o
   0   6   8      886.37      842.12     27.45 o
   1   6   8      475.03      435.46     10.26 o
   2   6   8      965.18      983.64     37.18 o
   3   6   8       18.53       31.05      2.71 o
   4   6   8      136.99      149.70     11.31 o
   5   6   8      203.56      209.18      8.29 o
   6   6   8        4.54        4.52      1.08 o
   7   6   8      450.87      486.60     20.09 o
   8   6   8      379.38      400.40     21.36 o
   9   6   8        0.16       -1.13      1.82 o
  10   6   8       52.33       56.09      7.32 o
  -6   7   8      141.15      122.50     10.81 o
  -5   7   8      168.57      162.65     17.87 o
  -4   7   8      120.73      133.18     15.29 o
  -3   7   8      197.47      179.85     19.52 o
  -2   7   8       71.67       71.92      9.64 o
  -1   7   8      261.52      243.81     13.97 o
   0   7   8       59.42       63.76      7.11 o
   1   7   8       78.03       65.40      4.93 o
   2   7   8     1015.42      933.27     22.42 o
   3   7   8      156.10      126.17      7.15 o
   4   7   8        0.86        2.71      0.82 o
   5   7   8      498.82      513.08     14.54 o
   6   7   8       13.92       10.97      2.08 o
   7   7   8       63.43       67.77      5.89 o
   8   7   8      213.10      228.19      9.79 o
   9   7   8      741.00      764.98     30.25 o
  -5   8   8      175.12      156.90      8.30 o
  -4   8   8      320.19      276.75     14.27 o
  -3   8   8       43.11       41.44      6.86 o
  -2   8   8      929.52      837.93     22.27 o
  -1   8   8        2.11        2.16      2.10 o
   0   8   8     1334.65     1237.70     19.45 o
   1   8   8      172.25      168.59      9.82 o
   2   8   8      196.35      193.48     10.29 o
   3   8   8      539.92      570.10     13.71 o
   4   8   8      132.88      117.34      7.30 o
   5   8   8     2058.75     2113.70     43.67 o
   6   8   8       55.84       55.58      5.13 o
   7   8   8      448.41      470.07     19.06 o
   8   8   8      104.02      100.60     10.76 o
   9   8   8      218.58      217.01     16.94 o
  -5   9   8       88.34       76.42     10.63 o
  -4   9   8       55.06       57.97      7.80 o
  -3   9   8      788.46      833.10     37.93 o
  -2   9   8      292.89      315.13     22.21 o
  -1   9   8      261.42      290.76     67.07 o
   0   9   8      325.54      302.70     11.04 o
   1   9   8      421.14      430.17     32.33 o
   2   9   8      495.79      480.56     18.62 o
   3   9   8       58.38       61.24      4.00 o
   4   9   8      625.13      705.82     19.76 o
   5   9   8      561.02      612.40     12.06 o
   6   9   8      518.25      520.87     20.44 o
   7   9   8     1438.88     1614.17     46.35 o
   8   9   8      347.94      359.69     14.85 o
   9   9   8      430.05      457.98     31.51 o
  -4  10   8      179.45      163.15     17.56 o
  -3  10   8      359.54      316.38     23.85 o
  -2  10   8      431.72      438.67     30.96 o
  -1  10   8       13.15       10.46      3.14 o
   0  10   8       44.03       40.07      4.09 o
   1  10   8      580.11      544.99     28.81 o
   2  10   8       12.63       12.59      1.50 o
   3  10   8       10.05        6.03      1.80 o
   4  10   8       48.38       50.49      4.74 o
   5  10   8       78.07       85.71      6.91 o
   6  10   8      372.69      391.77     16.21 o
   7  10   8      175.81      195.37     15.12 o
   8  10   8      120.61      108.63     14.81 o
  -3  11   8      442.93      431.35     31.41 o
  -2  11   8        1.37        2.49      1.24 o
  -1  11   8      398.38      419.33     19.35 o
   0  11   8       45.96       48.07      6.01 o
   1  11   8       16.59       11.86      2.25 o
   2  11   8        0.29        2.28      1.10 o
   3  11   8       10.70       10.63      1.79 o
   4  11   8       10.00       10.01      1.63 o
   5  11   8      141.32      120.82      6.75 o
   6  11   8      134.78      160.82     19.60 o
   7  11   8        7.15       10.69      2.71 o
   8  11   8        3.77        5.72      2.46 o
  -2  12   8      114.16       93.38      9.77 o
  -1  12   8      159.52      125.63     10.51 o
   0  12   8      167.99      184.57     11.79 o
   1  12   8       30.41       30.18      2.64 o
   2  12   8      425.93      444.92     19.92 o
   3  12   8      105.99      100.85      7.17 o
   4  12   8        0.73        3.32      0.86 o
   5  12   8      147.86      160.13      7.32 o
   6  12   8       74.44       69.41      7.01 o
   7  12   8       21.22       16.70      5.97 o
   0  13   8      776.47      769.66     34.74 o
   1  13   8       41.41       19.87      2.28 o
   2  13   8      497.27      518.87     14.94 o
   3  13   8       63.74       58.17      4.91 o
   4  13   8      724.94      863.53     16.34 o
   5  13   8       16.30        8.49      1.92 o
   6  13   8      219.95      253.04     20.29 o
  -4 -11   9       11.18        8.36      2.03 o
  -3 -11   9       18.95       14.53      2.58 o
  -2 -11   9        1.24        3.60      1.49 o
  -1 -11   9        4.37        6.44      2.43 o
  -5 -10   9       39.98       24.18      3.17 o
  -4 -10   9      747.77      788.60     16.69 o
  -3 -10   9       35.33       20.25      2.82 o
  -2 -10   9      284.24      280.97     12.90 o
  -1 -10   9       16.57       13.90      4.05 o
   0 -10   9      338.85      312.94     18.51 o
   1 -10   9      162.88      166.60     16.41 o
   2 -10   9        0.82        7.11      3.11 o
  -6  -9   9      101.03       68.97     14.53 o
  -5  -9   9      408.00      382.84     13.62 o
  -4  -9   9      219.39      184.12     10.23 o
  -3  -9   9      462.72      429.47     24.05 o
  -2  -9   9      268.13      245.18     10.63 o
  -1  -9   9      773.96      817.12     23.90 o
   0  -9   9      368.91      380.58     14.76 o
   1  -9   9      260.52      263.35     12.68 o
   2  -9   9      356.75      378.77     10.83 o
   3  -9   9        0.18        2.15      1.18 o
  -7  -8   9      302.78      267.47     25.75 o
  -6  -8   9      279.32      243.95     26.95 o
  -5  -8   9      307.60      288.35     20.77 o
  -4  -8   9       37.24       27.94      3.14 o
  -3  -8   9     1111.52     1112.04     55.41 o
  -2  -8   9      157.88      161.38      8.14 o
  -1  -8   9      644.97      688.06     21.60 o
   0  -8   9        5.97        9.00      2.59 o
   1  -8   9      544.63      532.31     20.07 o
   2  -8   9      545.10      522.79     17.13 o
   3  -8   9       40.58       28.33      3.12 o
   4  -8   9       57.97       50.56      9.23 o
  -8  -7   9       75.31       59.41      8.07 o
  -7  -7   9      824.93      751.84     23.06 o
  -6  -7   9        1.64        1.22      1.57 o
  -5  -7   9     1967.28     1973.84     62.96 o
  -4  -7   9      129.66       97.28     13.05 o
  -3  -7   9     2852.77     2930.47     74.72 o
  -2  -7   9      788.24      751.97     20.97 o
  -1  -7   9     1004.18     1015.81     19.82 o
   0  -7   9        7.95        3.93      1.51 o
   1  -7   9      173.02      180.47     26.02 o
   2  -7   9      217.73      191.88     26.86 o
   3  -7   9        5.36        4.14      1.19 o
   4  -7   9      192.13      182.01     20.27 o
   5  -7   9       24.89       25.07      5.21 o
  -8  -6   9        2.84        8.35      3.13 o
  -7  -6   9        0.41        0.03      1.77 o
  -6  -6   9       64.14       41.19     16.92 o
  -5  -6   9      361.39      301.02     12.48 o
  -4  -6   9       84.18       75.27     12.03 o
  -3  -6   9      567.29      532.13     18.25 o
  -2  -6   9      375.28      358.70     11.75 o
  -1  -6   9     1097.40     1085.43     44.50 o
   0  -6   9       50.66       54.81      7.46 o
   1  -6   9      105.27       95.25      5.58 o
   2  -6   9        2.33        3.90      1.05 o
   3  -6   9       62.17       58.50      6.56 o
   4  -6   9        4.99        7.13      2.06 o
   5  -6   9      182.00      173.92     15.20 o
   6  -6   9       71.18       73.50     11.67 o
  -8  -5   9      139.30      145.52     13.71 o
  -7  -5   9      110.00      108.48     13.78 o
  -6  -5   9       27.05       35.32      5.45 o
  -5  -5   9      105.36       76.18      9.96 o
  -4  -5   9      792.21      770.87     21.20 o
  -3  -5   9      225.94      233.77     20.42 o
  -2  -5   9     1012.44     1109.58     40.50 o
  -1  -5   9      111.77       98.62      5.99 o
   0  -5   9      494.11      477.89     16.55 o
   1  -5   9      946.38      986.25     59.94 o
   2  -5   9     2588.64     2858.19     49.29 o
   3  -5   9        5.16       10.05      2.37 o
   4  -5   9      175.41      176.27     16.54 o
   5  -5   9       11.97        8.25      2.56 o
   6  -5   9      357.30      382.01     13.25 o
  -8  -4   9        0.21        5.06      1.91 o
  -7  -4   9       65.18       75.58     16.39 o
  -6  -4   9      177.41      175.40     18.01 o
  -5  -4   9     1235.15     1128.11     40.30 o
  -4  -4   9       56.39       49.12      4.81 o
  -3  -4   9      435.65      457.71     16.45 o
  -2  -4   9       39.33       43.17      4.10 o
  -1  -4   9     3650.35     3883.92    129.94 o
   0  -4   9     1002.84     1074.56     24.45 o
   1  -4   9     1637.47     1766.31     50.71 o
   2  -4   9      629.50      583.39     19.95 o
   3  -4   9     6263.00     6323.74    650.23 o
   5  -4   9      496.15      517.43     27.47 o
   6  -4   9      498.46      534.98     23.97 o
   7  -4   9       17.46       21.15      3.50 o
  -8  -3   9      400.43      421.47     18.61 o
  -7  -3   9      541.20      584.39     23.05 o
  -6  -3   9      667.50      715.81     19.21 o
  -5  -3   9     1301.24     1311.45     56.22 o
  -4  -3   9       20.46        7.61      1.28 o
  -3  -3   9      318.45      314.37     11.67 o
  -2  -3   9        0.34        2.40      0.90 o
  -1  -3   9     1884.27     2052.35     49.20 o
   0  -3   9     2623.63     2767.35     61.21 o
   1  -3   9      321.81      327.47     17.08 o
   2  -3   9      913.13      887.91     25.81 o
   3  -3   9     1648.68     1797.58     39.07 o
   4  -3   9      348.06      385.98     16.39 o
   5  -3   9       49.69       49.73      9.76 o
   6  -3   9       15.24       21.91      5.19 o
   7  -3   9      688.72      730.38     37.90 o
   8  -3   9      232.54      207.88     21.75 o
  -8  -2   9     1141.30     1275.27     46.59 o
  -7  -2   9      151.56      180.75     13.55 o
  -6  -2   9      920.85      950.32     18.03 o
  -5  -2   9       44.20       61.54      6.13 o
  -4  -2   9      568.03      534.96     30.80 o
  -3  -2   9     4441.30     4632.85     65.75 o
  -2  -2   9      471.82      442.00     11.48 o
  -1  -2   9       72.98       72.50      5.48 o
   0  -2   9       60.58       54.45      6.22 o
   1  -2   9     1469.25     1542.76     27.85 o
   2  -2   9     1975.42     2024.40     48.21 o
   3  -2   9      799.89      849.32     31.59 o
   4  -2   9      118.86      125.14     12.66 o
   5  -2   9      353.79      330.25     57.77 o
   6  -2   9       27.65       25.91      4.47 o
   7  -2   9        8.22        8.52      3.32 o
   8  -2   9      610.95      634.85     19.45 o
  -8  -1   9      211.61      245.41     13.19 o
  -7  -1   9        4.37        6.30      1.93 o
  -6  -1   9      186.65      202.11     13.91 o
  -5  -1   9     1217.59     1252.44     21.99 o
  -4  -1   9      326.26      336.94     18.92 o
  -3  -1   9      278.05      282.12     21.36 o
  -2  -1   9      383.58      389.94     10.15 o
  -1  -1   9     1300.96     1205.20     30.04 o
   0  -1   9      984.98      958.59     21.36 o
   1  -1   9       99.47      110.57     15.78 o
   2  -1   9      252.05      209.12     17.68 o
   3  -1   9       31.75       29.62      3.40 o
   4  -1   9     1096.64     1116.55     37.32 o
   5  -1   9       92.35       97.60     16.45 o
   6  -1   9      126.49      112.70      7.70 o
   7  -1   9       33.38       26.30      6.31 o
   8  -1   9      493.34      514.87     16.85 o
  -8   0   9       27.81       41.33      4.53 o
  -7   0   9      498.85      576.28     19.66 o
  -6   0   9       10.12        8.13      5.13 o
  -5   0   9      172.63      216.70     12.61 o
  -4   0   9      930.08      925.38     22.89 o
  -3   0   9      728.33      742.21     31.94 o
  -2   0   9       20.81       29.94      2.47 o
  -1   0   9     1520.44     1569.96     58.35 o
   0   0   9      258.34      224.43     14.55 o
   1   0   9     1504.86     1334.55     19.59 o
   2   0   9     1543.36     1693.97     73.63 o
   3   0   9       43.33       30.98      4.87 o
   4   0   9     1689.54     1601.12     33.12 o
   5   0   9       59.33       67.60      6.34 o
   6   0   9     3194.84     3184.01     59.58 o
   7   0   9       75.65       83.46     17.90 o
   8   0   9      714.86      816.26     39.64 o
   9   0   9        2.52        3.09      1.56 o
  -8   1   9       51.02       49.23      6.41 o
  -7   1   9     1003.18     1141.19     34.14 o
  -6   1   9       16.71       15.19      2.21 o
  -5   1   9     1297.63     1501.72     29.45 o
  -4   1   9      660.80      722.93     20.00 o
  -3   1   9     1599.47     1802.24     54.57 o
  -2   1   9      455.33      432.16     12.44 o
  -1   1   9     1401.16     1457.04     84.79 o
   0   1   9     1064.92     1275.43     19.95 o
   1   1   9      588.54      510.02     14.81 o
   2   1   9        1.02        3.35      1.32 o
   3   1   9      828.69      814.73     39.93 o
   4   1   9      157.21      146.06      9.75 o
   5   1   9      376.57      340.06     13.19 o
   6   1   9     1416.29     1428.94     67.66 o
   7   1   9       63.82       65.12      7.17 o
   8   1   9      163.94      200.65     19.62 o
   9   1   9      196.94      197.87     22.51 o
  -8   2   9      384.23      426.82     35.27 o
  -7   2   9       68.18       66.28      8.37 o
  -6   2   9     1405.07     1578.17     68.81 o
  -5   2   9      600.44      642.10     25.19 o
  -4   2   9     1428.57     1585.54     37.95 o
  -3   2   9     1068.21     1240.42     43.43 o
  -2   2   9     1781.17     1667.37     32.83 o
  -1   2   9     2218.84     2363.58     44.17 o
   0   2   9      346.25      356.21     10.60 o
   1   2   9        2.66        3.42      2.44 o
   2   2   9      122.94      106.96      5.85 o
   3   2   9       35.67       36.52      2.52 o
   4   2   9        5.63        4.06      2.47 o
   5   2   9      210.21      209.59     14.83 o
   6   2   9       13.66       11.02      2.51 o
   7   2   9       47.76       52.71     13.74 o
   8   2   9      270.60      287.69     23.88 o
   9   2   9      357.40      381.73     24.79 o
  -7   3   9        3.19        2.06      1.22 o
  -6   3   9      531.03      549.33     30.17 o
  -5   3   9      129.65      169.64     19.16 o
  -4   3   9      571.89      609.14     25.39 o
  -3   3   9       58.60       45.94      7.13 o
  -2   3   9     3312.78     3374.82     63.31 o
  -1   3   9      529.23      512.86     17.68 o
   0   3   9      364.63      331.40     17.22 o
   1   3   9       45.35       41.18      3.77 o
   2   3   9     2771.28     2932.92     38.18 o
   3   3   9      142.34      127.88      8.06 o
   4   3   9      108.54      112.32      5.97 o
   5   3   9       44.04       40.39      2.56 o
   6   3   9      256.66      236.07      7.64 o
   7   3   9      261.81      242.87     17.20 o
   8   3   9        5.64        2.46      1.14 o
   9   3   9        1.34       -0.03      1.58 o
  -7   4   9       63.96       56.42      8.66 o
  -6   4   9        1.21        3.28      2.27 o
  -5   4   9      220.23      207.92     19.17 o
  -4   4   9       55.66       44.48      7.68 o
  -3   4   9      451.50      385.70     16.54 o
  -2   4   9       16.35       11.92      2.65 o
  -1   4   9     4335.33     4204.85     76.78 o
   0   4   9      149.96      136.31     14.17 o
   1   4   9     3335.18     3000.28    112.90 o
   2   4   9      627.33      658.88     34.03 o
   3   4   9     2453.54     2329.49     30.03 o
   4   4   9      386.06      385.30     13.10 o
   5   4   9      272.66      255.55     14.93 o
   6   4   9      301.58      319.22     13.98 o
   7   4   9        1.29        3.43      1.62 o
   8   4   9      406.31      403.18     14.99 o
   9   4   9      240.91      229.98     14.71 o
  -7   5   9       10.52       11.87      2.46 o
  -6   5   9      158.58      165.19     14.45 o
  -5   5   9      323.37      328.54     27.35 o
  -4   5   9      137.02      139.08     32.14 o
  -3   5   9       53.00       50.24      7.23 o
  -2   5   9      287.65      251.80     15.75 o
  -1   5   9     1845.52     1749.25     32.23 o
   0   5   9      192.85      163.32     12.70 o
   1   5   9     2057.56     1876.55     29.36 o
   2   5   9      179.09      142.84      8.16 o
   3   5   9     5587.94     5821.44    359.79 o
   4   5   9      143.15      131.96      7.31 o
   5   5   9      762.64      730.82     16.85 o
   6   5   9      190.03      181.07      6.89 o
   7   5   9      450.21      499.39     33.16 o
   8   5   9      843.50      921.60     28.11 o
   9   5   9       75.05       76.61     10.43 o
  -6   6   9      471.67      473.53     22.32 o
  -5   6   9       35.40       22.85      5.19 o
  -4   6   9      176.39      187.99     15.33 o
  -3   6   9     1582.94     1576.78     46.16 o
  -2   6   9       29.49       26.08      4.52 o
  -1   6   9     1824.77     1796.69     34.96 o
   0   6   9       38.81       34.34      4.88 o
   1   6   9     1860.18     1798.52     44.12 o
   2   6   9       43.90       46.92      3.94 o
   3   6   9      752.85      766.40     17.49 o
   4   6   9       78.09       72.21      4.34 o
   5   6   9      886.31      808.18     18.84 o
   6   6   9       74.91       75.27      5.67 o
   7   6   9       67.20       64.09      5.89 o
   8   6   9      123.77      132.11     11.06 o
   9   6   9       13.53       14.14      3.56 o
  -6   7   9       70.45       55.82      9.24 o
  -5   7   9      204.44      211.15     18.21 o
  -4   7   9      111.00      123.10     15.74 o
  -3   7   9       93.14       67.67      9.17 o
  -2   7   9      163.63      178.52     12.85 o
  -1   7   9      361.44      307.48     16.01 o
   0   7   9      527.95      569.59     23.40 o
   1   7   9     1567.22     1499.18     36.69 o
   2   7   9      339.91      309.64     10.86 o
   3   7   9        3.04        3.38      1.31 o
   4   7   9      286.67      322.97      8.14 o
   5   7   9       15.19       10.99      1.19 o
   6   7   9       54.75       55.19      4.82 o
   7   7   9      503.44      515.77     27.04 o
   8   7   9      525.83      596.92     31.83 o
   9   7   9       75.86       86.30     11.97 o
  -5   8   9       59.39       37.30      4.25 o
  -4   8   9      243.12      236.90     20.26 o
  -3   8   9      152.17      147.27     16.03 o
  -2   8   9      448.85      437.18     29.57 o
  -1   8   9      191.68      180.00     17.94 o
   0   8   9       68.01       58.89      6.68 o
   1   8   9      753.31      684.87     22.30 o
   2   8   9      322.48      309.55     11.44 o
   3   8   9      614.40      617.23     26.86 o
   4   8   9     1074.04     1107.07     17.39 o
   5   8   9      102.32       98.95      5.72 o
   6   8   9      519.19      523.50     20.48 o
   7   8   9       47.67       51.51      5.45 o
   8   8   9      324.92      335.62     18.30 o
   9   8   9      143.31      143.20     18.26 o
  -4   9   9      608.73      574.36     27.33 o
  -3   9   9      286.66      271.80     13.91 o
  -2   9   9      198.74      175.15      9.85 o
  -1   9   9        8.55        3.15      3.47 o
   0   9   9      551.01      495.87     19.60 o
   1   9   9     1338.18     1359.27     27.20 o
   2   9   9      201.40      207.68      8.37 o
   3   9   9     1196.04     1255.96     21.97 o
   4   9   9      120.69      121.11      6.41 o
   5   9   9     2576.46     2785.02     88.74 o
   6   9   9     1072.78     1189.17     56.89 o
   7   9   9      412.26      451.85     28.38 o
   8   9   9      170.71      173.24     12.01 o
   9   9   9      405.82      426.54     33.62 o
  -3  10   9      123.45       97.19     12.95 o
  -2  10   9      129.81      150.95     13.21 o
  -1  10   9        1.30        6.70      2.54 o
   0  10   9       91.49      103.96      6.53 o
   1  10   9        3.74        5.33      3.71 o
   2  10   9       24.58       21.90      2.40 o
   3  10   9       84.35       92.30      6.01 o
   4  10   9       14.25       14.50      2.19 o
   5  10   9      160.03      164.67      8.98 o
   6  10   9       56.03       67.32     10.55 o
   7  10   9      190.42      208.97     12.97 o
   8  10   9        7.74        6.09      1.90 o
  -2  11   9      645.61      640.37     27.49 o
  -1  11   9      336.63      348.03     22.58 o
   0  11   9        1.63        2.51      1.56 o
   1  11   9        7.73        3.57      1.19 o
   2  11   9        4.85        3.19      1.24 o
   3  11   9      521.41      537.36     14.80 o
   4  11   9      478.67      476.84     11.86 o
   5  11   9       32.50       29.64      3.82 o
   6  11   9      242.22      265.09     20.96 o
   7  11   9       33.55       37.25      4.42 o
   8  11   9        2.16       -0.17      1.82 o
  -1  12   9      369.65      368.41     16.00 o
   0  12   9       95.18       93.88      7.28 o
   1  12   9      222.46      212.14     10.03 o
   2  12   9        8.91        4.29      0.97 o
   3  12   9       78.01       90.67      6.68 o
   4  12   9        4.39        4.35      1.23 o
   5  12   9       22.35       27.19      2.90 o
   6  12   9       45.73       50.83      7.12 o
   7  12   9        5.96        8.07      2.08 o
   1  13   9      161.64      150.11      9.64 o
   2  13   9      588.79      664.77     26.08 o
   3  13   9      663.63      729.37     13.20 o
   4  13   9      135.55      126.97     10.06 o
   5  13   9       26.39       21.61      2.47 o
  -4 -10  10       20.03       17.08      2.71 o
  -3 -10  10       47.62       32.52      4.06 o
  -2 -10  10       38.93       36.16      4.30 o
  -1 -10  10      218.90      186.77     11.77 o
   0 -10  10       39.34       21.52      2.91 o
   1 -10  10       39.32       28.36      4.52 o
  -6  -9  10       35.46       27.59      5.21 o
  -5  -9  10       45.18       30.34      3.48 o
  -4  -9  10      643.85      651.14     17.24 o
  -3  -9  10      193.80      173.10     11.52 o
  -2  -9  10       22.18       16.04      1.98 o
  -1  -9  10      145.08      134.27     12.80 o
   0  -9  10      294.30      294.16     16.15 o
   1  -9  10      589.80      637.27     13.93 o
   2  -9  10      118.57      108.81     11.35 o
  -6  -8  10      446.32      380.34     20.44 o
  -5  -8  10       40.24       26.85      4.11 o
  -4  -8  10      673.72      645.37     19.41 o
  -3  -8  10       54.32       35.68      5.77 o
  -2  -8  10      128.84      134.21      9.55 o
  -1  -8  10       10.95       11.05      2.08 o
   0  -8  10      507.17      524.45     17.49 o
   1  -8  10       30.59       31.31      5.57 o
   2  -8  10        1.83        2.82      0.89 o
   3  -8  10       34.55       23.26      3.43 o
  -7  -7  10       78.51       60.25      8.85 o
  -6  -7  10     1646.91     1569.18     66.68 o
  -5  -7  10        0.64        1.30      1.60 o
  -4  -7  10      760.05      755.75     33.48 o
  -3  -7  10       12.06        7.06      1.64 o
  -2  -7  10      911.16      909.64     28.31 o
  -1  -7  10        3.01        4.07      3.19 o
   0  -7  10       45.74       40.18      4.45 o
   1  -7  10       30.57       28.46      8.73 o
   2  -7  10       15.26        9.04      1.88 o
   3  -7  10        6.55        2.49      1.12 o
   4  -7  10       14.53       10.25      2.27 o
  -7  -6  10      235.96      219.76     18.01 o
  -6  -6  10      858.21      785.75     34.02 o
  -5  -6  10      431.41      418.47     16.71 o
  -4  -6  10      205.36      188.35     14.63 o
  -3  -6  10      837.38      875.84     23.79 o
  -2  -6  10     1615.78     1641.63     35.45 o
  -1  -6  10      656.79      632.37     17.63 o
   0  -6  10       54.20       50.70      4.85 o
   1  -6  10      865.88      879.89     20.91 o
   2  -6  10       90.33       81.80      6.28 o
   3  -6  10       76.77       64.85      7.90 o
   4  -6  10        5.41        4.33      2.20 o
   5  -6  10      116.57      126.90     18.43 o
  -8  -5  10        7.08        8.21      3.11 o
  -7  -5  10       75.65       69.31      8.97 o
  -6  -5  10        1.11        3.37      2.34 o
  -5  -5  10        5.67        2.50      2.47 o
  -4  -5  10      355.58      355.92     15.02 o
  -3  -5  10      250.37      233.63      9.80 o
  -2  -5  10      433.15      419.65     12.72 o
  -1  -5  10     1349.37     1345.70     33.25 o
   0  -5  10       66.96       54.07      4.60 o
   1  -5  10      881.70      953.31     18.67 o
   2  -5  10        0.33       -1.01      1.61 o
   3  -5  10      645.89      650.29     16.36 o
   4  -5  10        5.92        4.71      2.61 o
   5  -5  10      109.47      135.55     19.88 o
   6  -5  10       78.63       65.49      8.26 o
  -8  -4  10       13.33       14.41      8.54 o
  -7  -4  10        7.11       10.24      4.21 o
  -6  -4  10      347.79      345.84     21.91 o
  -5  -4  10      347.54      321.08     21.91 o
  -4  -4  10        8.51        4.30      0.97 o
  -3  -4  10      155.04      150.39     12.14 o
  -2  -4  10      882.51      856.62     61.83 o
  -1  -4  10      847.04      826.24     23.40 o
   0  -4  10     1139.89     1194.28     23.49 o
   1  -4  10      128.86      115.10      8.95 o
   2  -4  10     2444.50     2547.71     38.07 o
   3  -4  10     2802.23     2916.87     55.32 o
   4  -4  10      211.85      220.96     16.96 o
   5  -4  10      117.16      142.99     18.26 o
   6  -4  10      142.95      133.63     15.98 o
   7  -4  10      586.26      638.45     40.99 o
  -8  -3  10      362.97      394.62     19.12 o
  -7  -3  10      112.40      105.93      8.99 o
  -6  -3  10      541.38      567.18    113.03 o
  -5  -3  10       51.39       51.15     14.90 o
  -4  -3  10     2080.10     2100.40     99.53 o
  -3  -3  10     1072.96     1013.13     32.33 o
  -2  -3  10     2010.13     2193.36     27.56 o
  -1  -3  10      360.71      332.33     11.86 o
   0  -3  10     1675.71     1812.98     55.97 o
   1  -3  10        9.58        7.03      3.49 o
   2  -3  10      645.73      666.16     34.26 o
   3  -3  10      183.84      194.00     23.66 o
   4  -3  10     1601.65     1709.19     48.60 o
   5  -3  10       37.21       34.70      6.30 o
   6  -3  10       77.87       89.37     19.43 o
   7  -3  10        0.94        4.72      2.10 o
  -8  -2  10       18.73       18.89      3.06 o
  -7  -2  10      204.85      208.55     13.28 o
  -6  -2  10        1.14        1.64      1.63 o
  -5  -2  10      519.88      606.30     30.08 o
  -4  -2  10      138.69      131.65     19.41 o
  -3  -2  10      461.51      449.60     16.15 o
  -2  -2  10     1144.40     1110.03     25.15 o
  -1  -2  10       13.57        6.69      1.02 o
   0  -2  10     3729.12     4048.46    105.27 o
   1  -2  10      997.07     1013.22     23.97 o
   2  -2  10       70.68       88.23     31.42 o
   3  -2  10       65.25       74.74      9.52 o
   4  -2  10      133.10      166.44     16.92 o
   5  -2  10        8.65        2.96      0.70 o
   6  -2  10       37.07       33.22     13.03 o
   7  -2  10      423.57      490.52     22.52 o
   8  -2  10      102.14       92.09     14.79 o
  -8  -1  10      113.07      127.08     11.15 o
  -7  -1  10       88.69      102.60      8.77 o
  -6  -1  10      183.18      209.89     15.83 o
  -5  -1  10        6.48        5.32      1.79 o
  -4  -1  10      814.66      846.83     34.79 o
  -3  -1  10      349.97      333.63     29.22 o
  -2  -1  10      271.37      269.96     11.34 o
  -1  -1  10      475.18      434.77     11.13 o
   0  -1  10      206.97      202.15     16.52 o
   1  -1  10      577.80      550.74     18.92 o
   2  -1  10      173.70      149.22     18.16 o
   3  -1  10     1205.29     1332.81    168.78 o
   4  -1  10       11.71        8.16      2.22 o
   5  -1  10      384.06      371.88     16.54 o
   6  -1  10       74.71       69.92      8.39 o
   7  -1  10      215.23      214.69     18.59 o
   8  -1  10        7.14        7.39      3.44 o
  -8   0  10      190.77      205.84     16.05 o
  -7   0  10        0.28        2.47      2.22 o
  -6   0  10      279.59      346.94     17.94 o
  -5   0  10      214.21      235.88     13.78 o
  -4   0  10     2075.61     2324.32     35.57 o
  -3   0  10      605.55      623.32     27.63 o
  -2   0  10      722.01      678.94     15.76 o
  -1   0  10       40.64       30.08      3.04 o
   0   0  10     2494.90     2582.87     48.02 o
   1   0  10      683.66      670.44     27.23 o
   2   0  10      533.78      514.71     19.65 o
   3   0  10     1488.67     1383.41     17.46 o
   4   0  10     2487.88     2429.29     52.33 o
   5   0  10     1947.26     2001.80     49.42 o
   6   0  10        1.38        0.63      0.61 o
   7   0  10      828.79      829.69     28.43 o
   8   0  10       45.76       42.62      6.58 o
  -8   1  10      773.42      905.89     62.19 o
  -7   1  10       96.04      108.07      9.25 o
  -6   1  10     1072.23     1218.94     39.02 o
  -5   1  10      263.48      273.12     19.32 o
  -4   1  10     1485.94     1643.56     33.49 o
  -3   1  10        4.07        9.00      2.59 o
  -2   1  10      758.03      740.53     17.27 o
  -1   1  10      132.68      138.20     10.32 o
   0   1  10      424.59      454.20     11.14 o
   1   1  10      130.53      124.71     15.63 o
   2   1  10      297.24      292.62     22.76 o
   3   1  10      806.06      777.88     26.44 o
   4   1  10     2447.14     2498.05     49.63 o
   5   1  10     1365.05     1346.30     40.06 o
   6   1  10      653.94      684.97     25.00 o
   7   1  10      470.98      487.96     19.70 o
   8   1  10      575.88      692.62     34.36 o
   9   1  10      600.84      631.56     43.33 o
  -7   2  10      812.77      901.19     30.58 o
  -6   2  10      894.90     1007.74     41.54 o
  -5   2  10     1499.56     1592.50     40.65 o
  -4   2  10      281.66      371.53     53.09 o
  -3   2  10     2155.24     2426.61     43.64 o
  -2   2  10     3785.77     4041.98     70.42 o
  -1   2  10       88.90       70.06      6.44 o
   0   2  10       27.74       19.65      4.50 o
   1   2  10       59.76       68.22      8.84 o
   2   2  10      780.19      783.22     18.33 o
   3   2  10      639.45      675.46     54.46 o
   4   2  10        3.60        4.54      2.13 o
   5   2  10       50.34       40.68      5.19 o
   6   2  10      289.39      284.93     47.32 o
   7   2  10        7.80        5.42      2.11 o
   8   2  10      129.06      123.10     14.47 o
   9   2  10      368.88      380.67     37.25 o
  -7   3  10      325.21      350.21     18.95 o
  -6   3  10        6.51       -2.46      2.47 o
  -5   3  10      703.19      751.10     20.65 o
  -4   3  10      206.14      209.60     17.06 o
  -3   3  10     1190.19     1257.22     30.32 o
  -2   3  10       39.86       51.80      7.58 o
  -1   3  10     1413.10     1385.92     27.71 o
   0   3  10      391.31      340.46     25.44 o
   1   3  10      495.00      501.71     17.06 o
   2   3  10       94.51      111.34      8.91 o
   3   3  10      377.54      345.14     13.83 o
   4   3  10        4.13        5.60      1.83 o
   5   3  10        9.66        5.48      0.68 o
   6   3  10       31.63       29.20      2.60 o
   7   3  10       12.37        6.91      1.74 o
   8   3  10       47.89       50.42      4.15 o
   9   3  10      245.16      248.98     27.44 o
  -7   4  10       25.39       22.06      4.14 o
  -6   4  10       63.97       78.02     10.12 o
  -5   4  10      213.36      219.86     19.21 o
  -4   4  10       91.98       79.86      9.78 o
  -3   4  10      222.92      231.39     15.70 o
  -2   4  10     1007.78     1047.91     34.52 o
  -1   4  10      142.47      134.30     12.03 o
   0   4  10      470.13      422.59     14.78 o
   1   4  10       19.39       12.95      2.66 o
   2   4  10     2157.22     2089.58     26.89 o
   3   4  10     2263.53     2200.76     26.57 o
   4   4  10       38.69       31.64      4.48 o
   5   4  10      259.43      224.31      9.18 o
   6   4  10        5.25        2.74      1.41 o
   7   4  10     1038.92     1076.08     48.90 o
   8   4  10      580.87      586.53     19.00 o
   9   4  10       58.10       63.69      8.59 o
  -6   5  10      166.60      162.32     18.66 o
  -5   5  10       27.62       15.55      3.63 o
  -4   5  10      220.33      232.99     22.13 o
  -3   5  10       75.99       84.46      9.38 o
  -2   5  10     1199.07     1159.69     27.09 o
  -1   5  10      219.33      197.09     17.18 o
   0   5  10     2007.49     1966.26     37.75 o
   1   5  10     1171.77     1076.17     24.16 o
   2   5  10      952.06      917.93     25.06 o
   3   5  10      752.52      701.93     38.11 o
   4   5  10     1264.76     1214.19     18.41 o
   5   5  10      267.48      241.41      7.00 o
   6   5  10      757.00      765.23     20.49 o
   7   5  10      620.00      655.54     21.13 o
   8   5  10        4.44        1.66      2.03 o
   9   5  10      120.96      127.10     16.96 o
  -6   6  10       43.37       39.72      7.10 o
  -5   6  10      509.99      522.77     36.61 o
  -4   6  10      911.37      926.73     44.10 o
  -3   6  10       23.83       11.84      2.94 o
  -2   6  10      365.91      289.18     13.45 o
  -1   6  10     1014.61      898.34     36.73 o
   0   6  10     3029.32     2951.65     52.78 o
   1   6  10       84.24       90.66      5.23 o
   2   6  10      247.74      223.99      8.90 o
   3   6  10      675.44      669.48     20.41 o
   4   6  10      723.99      674.64     40.28 o
   5   6  10       84.86       85.17      5.35 o
   6   6  10       69.69       56.18      5.27 o
   7   6  10      188.38      185.19     11.87 o
   8   6  10      411.34      414.44     22.23 o
   9   6  10       13.51       12.78      3.56 o
  -5   7  10      280.00      269.91     21.22 o
  -4   7  10        0.38       -0.70      2.03 o
  -3   7  10      718.98      680.95     30.65 o
  -2   7  10      694.03      647.50     22.32 o
  -1   7  10      824.84      743.21     28.55 o
   0   7  10     1157.64     1106.75     25.99 o
   1   7  10      761.90      689.88     20.18 o
   2   7  10      407.50      345.99     17.89 o
   3   7  10      771.89      767.96     21.93 o
   4   7  10      133.02      119.66      6.87 o
   5   7  10        3.52        2.04      0.49 o
   6   7  10      157.01      157.37     10.30 o
   7   7  10       76.26       79.42     12.02 o
   8   7  10      125.69      121.01     11.03 o
   9   7  10      103.63       92.21     13.14 o
  -5   8  10      135.92      142.08     19.05 o
  -4   8  10      193.11      206.32     21.65 o
  -3   8  10        1.55        6.56      2.18 o
  -2   8  10        3.52        4.78      1.56 o
  -1   8  10       25.66       27.40      4.60 o
   0   8  10      275.59      282.68     19.72 o
   1   8  10       73.98       83.57      6.01 o
   2   8  10        9.99        8.43      1.06 o
   3   8  10      377.04      388.82     11.10 o
   4   8  10      645.50      653.25     20.21 o
   5   8  10      573.12      606.82     10.67 o
   6   8  10        8.39        3.44      1.89 o
   7   8  10        2.03        2.25      0.70 o
   8   8  10       35.50       34.34      4.20 o
   9   8  10       95.73       83.50     11.43 o
  -4   9  10        2.26        4.71      1.46 o
  -3   9  10       33.60       28.26      4.45 o
  -2   9  10        8.34        5.39      3.12 o
  -1   9  10      102.07       81.81     10.07 o
   0   9  10      554.87      490.92     15.92 o
   1   9  10        0.50        1.75      1.32 o
   2   9  10      963.23      925.17     16.75 o
   3   9  10       61.58       60.44      5.01 o
   4   9  10     2398.56     2613.91     34.95 o
   5   9  10      563.43      559.56     18.83 o
   6   9  10      961.33     1003.17     61.43 o
   7   9  10       52.33       52.31      5.92 o
   8   9  10      400.41      417.04     32.24 o
  -3  10  10      131.65      137.89     15.07 o
  -2  10  10      237.93      230.68     17.47 o
  -1  10  10        3.88        2.96      1.22 o
   0  10  10       53.18       50.25      7.56 o
   1  10  10       39.77       45.45      4.81 o
   2  10  10      474.12      491.45     18.32 o
   3  10  10       83.80       97.55      5.87 o
   4  10  10      162.02      176.46      8.30 o
   5  10  10      216.55      219.33      9.68 o
   6  10  10     1572.69     1754.89     58.33 o
   7  10  10       17.93       11.67      4.42 o
   8  10  10      202.83      211.17     32.79 o
  -2  11  10        2.09        0.14      1.46 o
  -1  11  10       23.31       19.09      4.24 o
   0  11  10       39.57       37.26      4.98 o
   1  11  10       75.88       69.43      5.72 o
   2  11  10      377.01      387.68     13.19 o
   3  11  10      225.75      217.52     10.22 o
   4  11  10       19.14       13.44      1.90 o
   5  11  10        5.59        5.44      1.22 o
   6  11  10       84.53       64.89      6.73 o
   7  11  10        3.27        7.90      2.64 o
  -1  12  10       69.03       55.98      7.89 o
   0  12  10        4.13        5.75      1.39 o
   1  12  10        5.66        7.60      3.05 o
   2  12  10       85.41       84.10      6.67 o
   3  12  10       42.59       48.73      3.75 o
   4  12  10      101.12      113.35      8.70 o
   5  12  10       12.34       13.44      1.69 o
   6  12  10       17.32       19.34      2.66 o
   2  13  10      263.27      270.23     17.30 o
   3  13  10        0.24        2.95      1.04 o
   4  13  10      167.67      190.72     11.99 o
  -2 -10  11       44.18       24.28      4.76 o
  -1 -10  11       20.77       18.17      4.19 o
  -5  -9  11      435.74      384.36     18.90 o
  -4  -9  11        8.81        7.00      3.92 o
  -3  -9  11      262.43      215.63     13.02 o
  -2  -9  11        2.80        1.53      1.44 o
  -1  -9  11      351.09      363.21     12.65 o
   0  -9  11      350.07      353.20     12.47 o
   1  -9  11       85.20       83.75      8.65 o
  -6  -8  11      137.19      111.74     17.34 o
  -5  -8  11      680.24      661.84     14.05 o
  -4  -8  11       68.83       38.96      8.44 o
  -3  -8  11      310.68      305.65     13.83 o
  -2  -8  11       11.74        7.46      2.18 o
  -1  -8  11      271.63      239.17     10.71 o
   0  -8  11       92.62       85.93      7.17 o
   1  -8  11       33.81       27.29      3.50 o
   2  -8  11      287.12      305.95     11.73 o
   3  -8  11       76.68       61.58      7.60 o
  -6  -7  11      110.73       94.15     14.96 o
  -5  -7  11      653.76      591.00     23.84 o
  -4  -7  11      122.47      110.33     13.91 o
  -3  -7  11     1159.40     1128.46     32.67 o
  -2  -7  11      147.59      129.41      8.26 o
  -1  -7  11      104.02      101.52      6.46 o
   0  -7  11       67.95       61.75      9.51 o
   1  -7  11       22.08       14.73      2.47 o
   2  -7  11      142.28      114.46     20.81 o
   3  -7  11      133.01      117.21     13.33 o
   4  -7  11       30.99       19.11      4.35 o
  -7  -6  11      665.44      649.11     41.78 o
  -6  -6  11      181.19      148.68     14.41 o
  -5  -6  11      184.04      153.66     10.41 o
  -4  -6  11      922.43      881.85     27.26 o
  -3  -6  11      468.78      413.38     17.44 o
  -2  -6  11      142.25      129.02      9.55 o
  -1  -6  11       78.95       67.25      5.52 o
   0  -6  11      164.13      159.44     12.81 o
   1  -6  11      114.30      108.70     10.02 o
   2  -6  11       83.00       63.79     11.21 o
   3  -6  11        2.79        2.73      1.92 o
   4  -6  11       10.95        8.63      2.34 o
   5  -6  11      120.43      125.16     21.34 o
  -7  -5  11       73.09       80.83     11.30 o
  -6  -5  11      254.71      234.41     21.68 o
  -5  -5  11       62.03       33.46     10.24 o
  -4  -5  11      108.76      108.65     13.29 o
  -3  -5  11      331.62      323.69     12.88 o
  -2  -5  11     1058.52     1083.69     54.16 o
  -1  -5  11       68.27       73.46      4.62 o
   0  -5  11      981.12     1004.39     19.63 o
   1  -5  11     1104.48     1096.91     20.19 o
   2  -5  11     1608.27     1635.36     27.79 o
   3  -5  11      385.40      379.92     18.20 o
   4  -5  11      287.34      283.25     14.67 o
   5  -5  11       87.95       86.01     13.95 o
   6  -5  11       40.98       46.34      7.27 o
  -7  -4  11       11.39       10.57      4.05 o
  -6  -4  11       29.51       30.70      7.08 o
  -5  -4  11       82.14       66.02     13.11 o
  -4  -4  11        2.58        1.92      1.12 o
  -3  -4  11     1014.63     1012.23     20.67 o
  -2  -4  11      190.97      197.92      8.12 o
  -1  -4  11      567.16      554.95     16.67 o
   0  -4  11       27.29       26.28      3.27 o
   1  -4  11     1290.21     1323.03     52.76 o
   2  -4  11       47.92       48.65     10.83 o
   3  -4  11       34.24       27.17      5.74 o
   4  -4  11       38.02       35.65      5.46 o
   5  -4  11      194.28      211.56     22.99 o
   6  -4  11      281.14      266.06     14.90 o
  -7  -3  11      180.67      173.48     11.30 o
  -6  -3  11      237.81      217.18     56.44 o
  -5  -3  11     2271.70     2340.32    107.64 o
  -4  -3  11      225.32      199.14     12.26 o
  -3  -3  11       95.64       79.32      5.73 o
  -2  -3  11       12.16        9.18      1.24 o
  -1  -3  11     3154.07     3442.37    104.72 o
   0  -3  11      204.59      205.69     10.37 o
   1  -3  11      519.81      524.95     21.62 o
   2  -3  11       82.10       74.94     10.70 o
   3  -3  11      397.03      407.16     34.74 o
   4  -3  11        3.27        2.46      2.47 o
   5  -3  11        5.24        3.92      0.99 o
   6  -3  11       99.80      113.08     14.21 o
   7  -3  11      312.41      286.02     37.64 o
  -8  -2  11      252.02      283.25     20.45 o
  -7  -2  11        0.47        1.82      1.80 o
  -6  -2  11      348.99      411.09     21.48 o
  -5  -2  11     1260.10     1468.44     36.08 o
  -4  -2  11      525.95      530.84     20.57 o
  -3  -2  11     1173.63     1154.72     18.20 o
  -2  -2  11       61.29       58.13      4.95 o
  -1  -2  11     3379.10     3322.50     51.09 o
   0  -2  11       47.34       43.03      7.44 o
   1  -2  11      680.33      679.91     15.89 o
   2  -2  11      208.94      219.99     28.04 o
   3  -2  11      416.46      375.72     13.08 o
   4  -2  11      379.64      383.42     24.33 o
   5  -2  11      126.87      123.59     31.23 o
   6  -2  11      326.31      285.15     34.34 o
   7  -2  11        8.77        4.07      2.39 o
  -7  -1  11       40.20       43.95      4.86 o
  -6  -1  11      129.97      146.24     11.46 o
  -5  -1  11       89.19      100.68      7.12 o
  -4  -1  11       68.86       73.30      5.41 o
  -3  -1  11        0.04        1.94      2.10 o
  -2  -1  11        4.68        1.04      0.72 o
  -1  -1  11       31.48       29.70      2.79 o
   0  -1  11     1306.81     1238.13     27.57 o
   1  -1  11      518.50      531.98     28.90 o
   2  -1  11      672.35      681.23     21.22 o
   3  -1  11      108.55       98.75     12.46 o
   4  -1  11     2393.15     2639.77     71.93 o
   5  -1  11      386.76      385.13     15.49 o
   6  -1  11      165.72      166.29     11.26 o
   7  -1  11       19.79       16.77      3.75 o
   8  -1  11       82.56       89.17     13.33 o
  -7   0  11       33.45       28.18      4.68 o
  -6   0  11       69.75       77.40     11.62 o
  -5   0  11      163.25      197.46     13.68 o
  -4   0  11       97.53      102.21      6.83 o
  -3   0  11      312.19      341.03     19.77 o
  -2   0  11       36.98       36.97      3.22 o
  -1   0  11     2187.86     2087.50     35.36 o
   0   0  11      652.16      609.77     77.55 o
   1   0  11     1086.26     1163.31     38.52 o
   2   0  11     1435.56     1614.20     31.03 o
   3   0  11     1070.44     1027.02     26.44 o
   4   0  11     5392.02     5824.97    599.14 o
   5   0  11      189.91      214.34     25.14 o
   6   0  11      530.95      554.50     34.69 o
   7   0  11       53.90       46.71      6.43 o
   8   0  11      313.33      330.19     26.90 o
  -7   1  11      774.42      887.41     19.22 o
  -6   1  11      180.29      194.94     14.35 o
  -5   1  11      839.97      915.00     28.99 o
  -4   1  11      551.72      577.90     19.46 o
  -3   1  11      555.44      568.26     26.67 o
  -2   1  11      596.07      630.83     25.65 o
  -1   1  11      253.77      273.07     13.28 o
   0   1  11       71.40       80.81      6.15 o
   1   1  11      684.85      703.68     19.88 o
   2   1  11      247.95      264.55     14.98 o
   3   1  11       10.76       13.77      2.03 o
   4   1  11      223.27      213.10      8.38 o
   5   1  11     1133.28     1101.99     49.40 o
   6   1  11      196.36      195.64     10.13 o
   7   1  11      199.70      176.03     12.74 o
   8   1  11      158.72      192.61     17.71 o
  -7   2  11      175.34      204.64     17.54 o
  -6   2  11      680.77      723.44     32.52 o
  -5   2  11      182.14      214.83     18.92 o
  -4   2  11      575.65      624.29     25.39 o
  -3   2  11      491.54      499.51     52.14 o
  -2   2  11      680.33      597.80     75.82 o
  -1   2  11      144.10      174.57     17.76 o
   0   2  11       24.07       22.55      2.61 o
   1   2  11     1218.39     1185.05     29.04 o
   2   2  11     1752.90     1793.73     56.46 o
   3   2  11       23.93       23.17      3.34 o
   4   2  11      236.63      236.24     19.29 o
   5   2  11      467.72      461.74     55.81 o
   6   2  11       10.88        9.22      2.60 o
   7   2  11        2.65        8.03      3.84 o
   8   2  11      511.32      527.61     15.67 o
  -7   3  11       18.94        7.42      2.59 o
  -6   3  11      735.03      799.77     34.60 o
  -5   3  11       47.41       44.48      6.51 o
  -4   3  11      592.55      624.00     21.05 o
  -3   3  11     1094.48     1076.72     32.42 o
  -2   3  11      432.84      379.11     16.91 o
  -1   3  11        0.67        7.82      4.11 o
   0   3  11       42.52       36.48      9.94 o
   1   3  11      303.98      322.99     22.32 o
   2   3  11      229.48      241.25     13.25 o
   3   3  11      203.34      206.22     11.88 o
   4   3  11       21.21       20.46      2.61 o
   5   3  11      108.53       94.03     16.26 o
   6   3  11      253.64      263.87     43.09 o
   7   3  11      418.89      400.40     24.09 o
   8   3  11      157.63      157.70     21.87 o
   9   3  11       25.16        8.66      2.90 o
  -6   4  11      126.10      125.26     17.13 o
  -5   4  11        9.31        7.10      2.80 o
  -4   4  11       92.70       81.13     12.11 o
  -3   4  11     1541.86     1558.82     42.83 o
  -2   4  11        9.57        9.31      2.58 o
  -1   4  11     1777.43     1799.06     40.36 o
   0   4  11        8.31       21.05      4.26 o
   1   4  11     2989.74     3056.08     36.75 o
   2   4  11      509.74      512.72     26.22 o
   3   4  11       21.28       15.84      2.34 o
   4   4  11     1043.40     1002.66     15.11 o
   5   4  11      479.40      431.73     16.29 o
   6   4  11     1549.67     1612.59     26.55 o
   7   4  11      444.56      467.82     14.21 o
   8   4  11      378.64      368.70     16.81 o
  -6   5  11       37.01       37.57      6.92 o
  -5   5  11      857.63      971.16     41.94 o
  -4   5  11        0.14        3.73      2.15 o
  -3   5  11      511.71      461.59     26.01 o
  -2   5  11      455.71      432.91     26.15 o
  -1   5  11     1925.21     1760.61     38.90 o
   0   5  11       58.01       54.26      6.99 o
   1   5  11      422.31      382.73     13.46 o
   2   5  11      356.99      314.00     10.96 o
   3   5  11     1450.74     1377.14     30.20 o
   4   5  11      738.74      729.74     20.80 o
   5   5  11       76.36       72.26      5.54 o
   6   5  11      202.18      167.22      9.66 o
   7   5  11      169.08      178.70     12.13 o
   8   5  11      943.55     1006.73     30.99 o
   9   5  11       45.36       33.76      6.91 o
  -5   6  11      554.15      599.08     19.16 o
  -4   6  11      677.28      663.05     29.02 o
  -3   6  11      951.58      945.68     43.93 o
  -2   6  11      186.15      149.42     16.91 o
  -1   6  11     2289.94     2257.81     61.32 o
   0   6  11       58.97       40.94      6.18 o
   1   6  11       16.71        9.30      3.31 o
   2   6  11      221.14      200.60     13.71 o
   3   6  11       11.75       13.37      1.69 o
   4   6  11       48.31       32.85      3.23 o
   5   6  11        4.43        1.21      0.86 o
   6   6  11       32.20       21.33      7.19 o
   7   6  11       78.21       62.94      9.69 o
   8   6  11       26.16       21.90      2.44 o
   9   6  11       37.42       32.35      4.67 o
  -5   7  11       78.96       70.23     10.43 o
  -4   7  11      587.22      529.47     23.86 o
  -3   7  11      239.84      203.93     25.43 o
  -2   7  11      598.59      591.65     27.21 o
  -1   7  11      401.86      393.00     29.41 o
   0   7  11     1544.29     1597.55     45.34 o
   1   7  11      549.89      497.45     13.51 o
   2   7  11      113.32      111.10      7.23 o
   3   7  11      120.47      125.76      7.62 o
   4   7  11       14.31        9.95      0.88 o
   5   7  11        5.62        5.32      0.88 o
   6   7  11       53.69       41.28      5.73 o
   7   7  11       81.36       77.43     11.81 o
   8   7  11        1.63        3.46      1.29 o
  -4   8  11        7.92       10.89      3.52 o
  -3   8  11      127.10      117.86     15.72 o
  -2   8  11        1.81        4.84      1.72 o
  -1   8  11      142.97      147.10     14.28 o
   0   8  11      536.02      512.85     20.49 o
   1   8  11      324.06      325.57     14.23 o
   2   8  11      462.48      438.94     12.54 o
   3   8  11      413.24      396.95     13.88 o
   4   8  11      662.55      681.84     12.62 o
   5   8  11       21.58       21.77      2.51 o
   6   8  11      134.47      123.66      6.96 o
   7   8  11      137.71      115.92     18.19 o
   8   8  11      140.87      153.31     20.32 o
  -3   9  11        5.27        4.04      1.84 o
  -2   9  11      114.83      106.50     13.69 o
  -1   9  11      151.89      154.23     18.68 o
   0   9  11      305.31      298.72     13.59 o
   1   9  11     1052.77     1036.57     26.07 o
   2   9  11      107.18      107.28      6.81 o
   3   9  11     1220.02     1279.61     39.28 o
   4   9  11       15.57        9.49      2.95 o
   5   9  11      923.94      944.77     23.94 o
   6   9  11        1.54        2.37      1.53 o
   7   9  11      117.33       99.15     11.24 o
   8   9  11      110.56      102.59     10.58 o
  -2  10  11        3.63        5.40      3.97 o
  -1  10  11       73.30       60.85      5.81 o
   0  10  11        0.86        1.43      0.94 o
   1  10  11      907.31      919.81     27.56 o
   2  10  11       10.85        3.97      3.77 o
   3  10  11      116.33      120.94      7.62 o
   4  10  11      302.71      308.65      9.23 o
   5  10  11      993.83     1072.60     34.83 o
   6  10  11       12.82        4.47      1.25 o
   7  10  11       62.37       54.11     12.04 o
  -1  11  11      267.05      274.69     19.30 o
   0  11  11        2.51        2.90      0.90 o
   1  11  11      483.28      476.91     17.65 o
   2  11  11        1.50        1.24      2.12 o
   3  11  11      274.80      291.68     11.58 o
   4  11  11      103.69      108.80      7.78 o
   5  11  11       60.75       67.67      5.84 o
   6  11  11      141.78      146.65      9.67 o
   7  11  11        5.76        0.09      1.31 o
   0  12  11        8.86        4.31      1.26 o
   1  12  11       58.44       56.46      5.79 o
   2  12  11      188.99      180.89      9.33 o
   3  12  11      338.84      362.69     10.01 o
   4  12  11       29.43       18.56      2.01 o
   5  12  11        0.25        2.37      1.39 o
  -3  -9  12       14.55       14.57      2.43 o
  -2  -9  12      139.18      130.27     12.11 o
  -1  -9  12      239.26      218.97     15.79 o
   0  -9  12        0.27        4.41      1.82 o
  -5  -8  12       66.96       56.15     15.17 o
  -4  -8  12      131.23      103.36     10.02 o
  -3  -8  12       63.21       44.75      5.07 o
  -2  -8  12       36.27       37.92      4.46 o
  -1  -8  12      123.64       99.98     11.38 o
   0  -8  12       26.23       26.68      3.49 o
   1  -8  12      178.57      171.83     17.83 o
   2  -8  12        1.86        3.80      2.77 o
  -6  -7  12      660.04      604.14     38.86 o
  -5  -7  12      176.19      123.75     14.80 o
  -4  -7  12      916.85      944.43     28.40 o
  -3  -7  12      117.49       92.77      8.35 o
  -2  -7  12       36.91       30.91      3.65 o
  -1  -7  12      222.16      179.85     12.72 o
   0  -7  12      521.74      549.34     17.28 o
   1  -7  12      476.36      459.72     16.51 o
   2  -7  12       14.14       12.18      2.97 o
   3  -7  12       57.28       47.01      7.17 o
  -6  -6  12       49.77       50.12      7.53 o
  -5  -6  12      732.05      667.91     20.75 o
  -4  -6  12       57.79       41.47      4.78 o
  -3  -6  12      574.36      564.87     21.62 o
  -2  -6  12       66.79       62.17      7.76 o
  -1  -6  12       94.43       74.59      7.58 o
   0  -6  12        6.87        1.82      2.39 o
   1  -6  12       11.79       11.75      2.52 o
   2  -6  12       26.71       23.13      5.49 o
   3  -6  12      122.35      109.30      9.41 o
   4  -6  12       14.67       10.07      5.91 o
  -6  -5  12      130.54      140.64     34.76 o
  -5  -5  12       57.89       41.71      5.19 o
  -4  -5  12      461.16      398.68     17.97 o
  -3  -5  12      453.24      447.82     16.95 o
  -2  -5  12      342.39      341.23     15.36 o
  -1  -5  12       24.11       19.36      2.66 o
   0  -5  12      824.74      883.20     42.73 o
   1  -5  12     1014.73     1040.31     57.35 o
   2  -5  12      252.48      234.99     22.84 o
   3  -5  12       71.68       63.21     10.08 o
   4  -5  12       12.66        8.80      2.06 o
   5  -5  12      574.32      582.40     30.26 o
  -7  -4  12        0.65        7.75      2.46 o
  -6  -4  12      263.08      261.33     22.16 o
  -5  -4  12      540.02      528.52     17.50 o
  -4  -4  12      147.77      141.53      8.06 o
  -3  -4  12        7.55        5.93      1.38 o
  -2  -4  12     1240.86     1310.07     70.15 o
  -1  -4  12      226.13      205.54     18.74 o
   0  -4  12     1190.09     1212.08     20.79 o
   1  -4  12        3.52        3.77      2.62 o
   2  -4  12      741.58      750.32     68.14 o
   3  -4  12      610.28      619.35     19.63 o
   4  -4  12        2.90        2.72      4.81 o
   5  -4  12      377.12      377.59     21.03 o
   6  -4  12        0.49        5.50      1.92 o
  -7  -3  12      214.80      221.38     17.77 o
  -6  -3  12      878.09      965.68     51.08 o
  -5  -3  12       55.50       63.62     14.12 o
  -4  -3  12     1260.01     1264.57     38.59 o
  -3  -3  12       52.10       45.29      4.04 o
  -2  -3  12     2026.94     2020.56     87.35 o
  -1  -3  12      531.96      523.01     32.27 o
   0  -3  12      172.77      147.85     10.17 o
   1  -3  12       21.62       10.95      1.40 o
   2  -3  12      193.06      185.05     39.90 o
   3  -3  12       13.42       13.33      6.20 o
   4  -3  12        5.00        2.47      4.53 o
   5  -3  12        4.85        5.60      3.50 o
   6  -3  12      154.01      167.22     18.13 o
  -7  -2  12      158.20      165.03     13.63 o
  -6  -2  12      400.88      447.87     19.93 o
  -5  -2  12      736.55      805.03     47.67 o
  -4  -2  12     1579.17     1712.28     66.69 o
  -3  -2  12      491.46      498.50     13.99 o
  -2  -2  12     1847.96     1877.19     78.09 o
  -1  -2  12      918.44      903.44     33.33 o
   0  -2  12     3056.12     2872.28    189.35 o
   1  -2  12       11.92        9.88      5.58 o
   2  -2  12       67.37       57.68     15.68 o
   3  -2  12       10.95       13.72      7.74 o
   4  -2  12       40.79       39.11      9.90 o
   5  -2  12       14.23       14.11      2.57 o
   6  -2  12       65.18       61.82      8.66 o
   7  -2  12       83.62       87.16     13.44 o
  -7  -1  12        9.34       14.39      2.65 o
  -6  -1  12       74.63       89.64      7.76 o
  -5  -1  12      139.24      167.88     10.39 o
  -4  -1  12      321.39      361.76     41.95 o
  -3  -1  12      191.30      178.67      7.39 o
  -2  -1  12      156.91      155.81     30.50 o
  -1  -1  12      817.59      768.80     41.29 o
   0  -1  12      108.51       96.81     12.80 o
   1  -1  12      912.38      914.43     39.53 o
   2  -1  12      118.70      136.57     13.30 o
   3  -1  12      761.96      782.19     30.48 o
   4  -1  12      191.44      155.51     15.53 o
   5  -1  12      179.92      165.43     14.28 o
   6  -1  12      114.43      101.83     11.85 o
   7  -1  12       12.28       11.77      3.50 o
  -7   0  12       13.62       13.45      4.82 o
  -6   0  12       72.03       93.48      7.79 o
  -5   0  12      132.57      131.60      6.86 o
  -4   0  12        4.26        6.43      1.90 o
  -3   0  12      146.49      153.50     19.70 o
  -2   0  12       50.20       46.26      3.32 o
  -1   0  12        5.28        2.20      1.55 o
   0   0  12     1007.76     1083.23     24.47 o
   1   0  12      887.14      953.30     98.77 o
   2   0  12     1571.54     1664.24     47.13 o
   3   0  12      750.86      818.39     23.78 o
   4   0  12       50.84       53.84     12.64 o
   5   0  12     1146.66     1346.28     62.50 o
   6   0  12       19.60       18.10      3.21 o
   7   0  12      351.50      348.41     21.73 o
  -7   1  12      313.84      368.18     32.56 o
  -6   1  12       80.18       80.09      6.90 o
  -5   1  12      365.86      406.71     20.41 o
  -4   1  12      963.23     1045.07     50.19 o
  -3   1  12        0.99       10.15      4.12 o
  -2   1  12       30.15       30.68      6.08 o
  -1   1  12       29.15       20.42      3.86 o
   0   1  12     1641.02     1627.06     24.60 o
   1   1  12      364.20      446.07     19.89 o
   2   1  12      868.12      869.13     25.90 o
   3   1  12       11.51       18.42      2.35 o
   4   1  12     2149.97     2182.01     80.88 o
   5   1  12       84.68       61.54     15.21 o
   6   1  12      290.62      288.45     23.43 o
   7   1  12        3.86        2.21      2.88 o
   8   1  12      308.31      328.33     61.84 o
  -7   2  12      718.43      795.25     50.96 o
  -6   2  12      140.82      161.48     15.29 o
  -5   2  12      753.61      862.93     39.34 o
  -4   2  12      739.87      782.30     22.66 o
  -3   2  12      837.03      816.74     24.24 o
  -2   2  12      675.17      646.28     27.44 o
  -1   2  12       76.64       80.68     10.33 o
   0   2  12     2637.32     2778.94     58.67 o
   1   2  12      195.08      217.30      9.09 o
   2   2  12      403.37      385.28     15.26 o
   3   2  12       30.85       26.78      3.41 o
   4   2  12      335.65      335.16     14.81 o
   5   2  12      373.34      354.44     49.14 o
   6   2  12        4.48        5.32      1.39 o
   7   2  12      116.87      120.07     11.44 o
   8   2  12       19.93       18.76      4.37 o
  -6   3  12        9.16        5.33      2.99 o
  -5   3  12       41.15       49.51     11.43 o
  -4   3  12      227.62      235.41     48.24 o
  -3   3  12      577.63      630.82     17.64 o
  -2   3  12        0.28        1.22      1.67 o
  -1   3  12       63.98       64.87      8.28 o
   0   3  12       19.17       16.30      4.31 o
   1   3  12      370.44      386.66     21.82 o
   2   3  12     1703.60     1678.56     26.74 o
   3   3  12       96.38       84.05      7.50 o
   4   3  12      537.74      526.19     39.85 o
   5   3  12     1153.37     1203.34     94.87 o
   6   3  12      185.88      193.68     18.03 o
   7   3  12      122.50      153.61     12.30 o
   8   3  12       78.79       78.72     10.95 o
  -6   4  12       65.22       79.60     11.05 o
  -5   4  12       61.13       64.31      8.85 o
  -4   4  12      309.88      301.31     22.11 o
  -3   4  12       92.42       96.23     12.42 o
  -2   4  12      224.58      237.80     16.84 o
  -1   4  12        1.37       -4.77      3.18 o
   0   4  12      858.48      779.78     22.22 o
   1   4  12        6.20        3.47      1.80 o
   2   4  12      957.84      896.65     36.32 o
   3   4  12      873.07      883.27     37.83 o
   4   4  12       98.76       86.16      7.97 o
   5   4  12     2547.76     2648.67     60.48 o
   6   4  12       49.47       54.72      8.42 o
   7   4  12      977.83     1001.38     42.61 o
   8   4  12       69.96       56.13      9.16 o
  -5   5  12        3.73       -0.15      3.06 o
  -4   5  12      137.12      134.56     15.08 o
  -3   5  12      488.44      465.87     27.45 o
  -2   5  12      353.00      369.42     27.02 o
  -1   5  12       89.09       97.72     10.70 o
   0   5  12      232.34      221.52     17.30 o
   1   5  12      217.41      211.92     16.86 o
   2   5  12      480.70      464.01     20.43 o
   3   5  12      622.20      601.49     22.76 o
   4   5  12        2.71        2.20      0.65 o
   5   5  12      679.15      669.90     16.42 o
   6   5  12      524.84      517.36     18.84 o
   7   5  12     1502.69     1614.11     54.23 o
   8   5  12       12.77       13.79      2.05 o
  -5   6  12      506.29      511.96     42.42 o
  -4   6  12      757.66      743.50     34.45 o
  -3   6  12      385.59      362.13     25.01 o
  -2   6  12      382.15      358.78     28.18 o
  -1   6  12        6.60       10.19      2.83 o
   0   6  12      311.96      270.28     24.48 o
   1   6  12        4.45        5.81      1.55 o
   2   6  12      169.22      149.83     11.95 o
   3   6  12      128.96      127.36     14.94 o
   4   6  12       52.71       50.94      7.98 o
   5   6  12       25.64       16.92      1.67 o
   6   6  12        2.83        1.65      0.61 o
   7   6  12       12.31       13.94      1.52 o
   8   6  12      143.33      158.48     13.88 o
  -4   7  12       10.52        9.09      3.01 o
  -3   7  12      738.12      752.73     33.90 o
  -2   7  12       23.92       21.77      4.02 o
  -1   7  12     1077.74     1058.39     46.37 o
   0   7  12        2.39        1.71      0.63 o
   1   7  12      118.63      110.41      7.95 o
   2   7  12      350.71      330.66     11.53 o
   3   7  12       29.59       28.11      3.40 o
   4   7  12        3.40        2.50      0.67 o
   5   7  12      156.73      143.49     11.97 o
   6   7  12      296.55      292.64     25.09 o
   7   7  12        2.27        0.76      2.97 o
   8   7  12        9.63        6.21      1.92 o
  -4   8  12        1.65       10.46      3.08 o
  -3   8  12       21.74       24.95      4.50 o
  -2   8  12      348.51      384.35     27.52 o
  -1   8  12      291.74      273.91     19.88 o
   0   8  12      266.68      249.94     16.65 o
   1   8  12      311.85      279.70     22.28 o
   2   8  12      697.21      680.04     45.31 o
   3   8  12      321.47      315.75     13.60 o
   4   8  12       92.32       79.89      9.47 o
   5   8  12      246.59      249.28      9.39 o
   6   8  12      132.04      112.27     11.13 o
   7   8  12      180.05      171.39     19.16 o
   8   8  12      233.92      234.47     20.70 o
  -3   9  12       10.55        4.67      1.92 o
  -2   9  12        1.83        5.21      2.47 o
  -1   9  12      167.71      172.18     17.34 o
   0   9  12     1059.99     1025.97     29.51 o
   1   9  12        0.38       -0.50      0.68 o
   2   9  12      535.01      521.57     16.59 o
   3   9  12      284.11      266.18     11.53 o
   4   9  12     1819.62     2034.47     46.73 o
   5   9  12      486.76      552.25     25.15 o
   6   9  12      150.32      139.27      8.38 o
   7   9  12      149.39      141.77     22.70 o
  -2  10  12      220.50      243.26     17.98 o
  -1  10  12       44.37       35.69      3.54 o
   0  10  12      865.71      828.07     22.07 o
   1  10  12        3.68        2.78      2.34 o
   2  10  12      240.04      226.09     14.49 o
   3  10  12       34.51       37.51      3.78 o
   4  10  12      375.87      367.90     23.73 o
   5  10  12       56.93       58.06      4.70 o
   6  10  12        1.53        3.43      1.54 o
   7  10  12       91.29       84.63     10.08 o
  -1  11  12        2.75        4.64      1.68 o
   0  11  12      245.04      227.31     12.84 o
   1  11  12      466.46      463.57     19.00 o
   2  11  12      547.72      582.62     14.85 o
   3  11  12        9.92        7.45      1.93 o
   4  11  12        6.94        7.32      1.35 o
   5  11  12      133.94      114.75      8.95 o
   6  11  12        4.24        2.77      0.68 o
   1  12  12       41.85       37.91      4.86 o
   2  12  12        2.97        2.63      0.87 o
   3  12  12      161.55      153.11     10.96 o
   4  12  12        0.31        1.84      1.58 o
  -3  -8  13        3.51        2.73      1.59 o
  -2  -8  13       84.71       70.77      7.42 o
  -1  -8  13        1.03        1.38      0.86 o
   0  -8  13      431.35      425.81     22.07 o
  -4  -7  13       12.65        6.79      3.44 o
  -3  -7  13      382.60      389.95     11.25 o
  -2  -7  13      175.32      150.70     12.28 o
  -1  -7  13       73.46       69.83      6.66 o
   0  -7  13      410.16      373.42     10.34 o
   1  -7  13        2.88        3.68      1.62 o
   2  -7  13      303.41      309.65     15.84 o
  -5  -6  13        8.06        4.00      3.75 o
  -4  -6  13      146.46      111.44     11.64 o
  -3  -6  13      118.21       96.90      9.47 o
  -2  -6  13        3.85        3.34      1.52 o
  -1  -6  13       49.60       39.82      4.01 o
   0  -6  13       73.43       54.46     10.18 o
   1  -6  13      784.26      836.91     41.85 o
   2  -6  13      362.15      372.24     28.35 o
   3  -6  13      147.83      130.36     20.24 o
  -6  -5  13      107.31       87.98     13.30 o
  -5  -5  13      111.35       73.03     17.97 o
  -4  -5  13       15.34       13.09      4.06 o
  -3  -5  13      121.54      105.47     11.12 o
  -2  -5  13       70.56       60.34      9.44 o
  -1  -5  13      193.62      176.33     11.71 o
   0  -5  13      245.30      211.17     18.74 o
   1  -5  13       25.87       22.42      6.84 o
   2  -5  13      231.63      208.01     37.25 o
   3  -5  13       96.96       77.07     27.92 o
   4  -5  13      545.91      533.56     11.98 o
  -6  -4  13      404.09      376.15     27.37 o
  -5  -4  13      274.33      262.42     22.28 o
  -4  -4  13       67.13       51.12      8.31 o
  -3  -4  13     1127.57     1048.25     32.28 o
  -2  -4  13      134.44      108.81      7.54 o
  -1  -4  13      138.06      132.46      7.01 o
   0  -4  13       63.96       49.59     10.57 o
   1  -4  13      317.79      308.16     19.30 o
   2  -4  13      573.10      557.47     17.14 o
   3  -4  13        9.01        6.30      3.56 o
   4  -4  13      200.27      194.81     32.10 o
   5  -4  13        5.03        3.01      1.78 o
  -6  -3  13        1.43        3.61      3.90 o
  -5  -3  13     1383.01     1434.02     62.55 o
  -4  -3  13       13.98        5.54      1.43 o
  -3  -3  13      993.52     1002.75     31.01 o
  -2  -3  13       68.92       44.09      3.91 o
  -1  -3  13      172.74      160.99     19.16 o
   0  -3  13       73.00       51.99     14.33 o
   1  -3  13       75.06       71.68     17.97 o
   2  -3  13        0.90        2.09      0.70 o
   3  -3  13       14.05        8.64      3.20 o
   4  -3  13       31.77       24.55     11.57 o
   5  -3  13        2.16        4.21      2.54 o
   6  -3  13        4.97        8.02      3.97 o
  -6  -2  13      269.08      272.47     21.37 o
  -5  -2  13      554.05      596.89     70.59 o
  -4  -2  13      569.72      555.09     28.79 o
  -3  -2  13      544.44      557.58     28.22 o
  -2  -2  13      661.58      649.39     61.22 o
  -1  -2  13      245.96      243.73     17.43 o
   0  -2  13       39.60       18.43      4.24 o
   1  -2  13        9.83        7.05      7.61 o
   2  -2  13       55.26       58.88      8.01 o
   3  -2  13       33.81       38.81      6.80 o
   4  -2  13      395.58      419.58     22.06 o
   5  -2  13       44.31       42.52      5.72 o
   6  -2  13        0.47        0.34      1.43 o
  -6  -1  13       57.72       44.95      6.93 o
  -5  -1  13       38.82       43.15      4.51 o
  -4  -1  13      428.42      497.58     61.50 o
  -3  -1  13       10.26        3.30      2.59 o
  -2  -1  13     1505.03     1521.92    139.36 o
  -1  -1  13        1.20        3.52      2.04 o
   0  -1  13     1610.94     1715.10     46.16 o
   1  -1  13       69.02       90.37     10.89 o
   2  -1  13     1200.60     1177.66     34.91 o
   3  -1  13       23.24       20.32      3.63 o
   4  -1  13       78.43       92.17     19.17 o
   5  -1  13        7.87       11.58      3.13 o
   6  -1  13      199.35      183.55     11.57 o
   7  -1  13       73.43       62.93     11.49 o
  -6   0  13       12.57       10.86      2.70 o
  -5   0  13        9.35        4.38      1.42 o
  -4   0  13      571.95      688.23     67.17 o
  -3   0  13       54.90       45.53      3.77 o
  -2   0  13        2.14        1.88      0.57 o
  -1   0  13      890.30      870.45     29.88 o
   0   0  13      867.41      910.86     27.82 o
   1   0  13     1268.24     1382.33     48.84 o
   2   0  13      193.52      209.34     18.18 o
   3   0  13     1452.43     1597.74     42.35 o
   4   0  13     1012.87     1055.30     30.44 o
   5   0  13      140.32      127.98     25.02 o
   6   0  13      277.57      264.71     41.33 o
   7   0  13       49.17       30.15      4.00 o
  -6   1  13      173.39      203.49     17.95 o
  -5   1  13      315.97      385.03     29.57 o
  -4   1  13      148.46      174.40     15.36 o
  -3   1  13      200.60      233.88     24.76 o
  -2   1  13       19.49       26.77      6.39 o
  -1   1  13     1303.71     1326.77     28.26 o
   0   1  13      869.73      806.01     21.09 o
   1   1  13      750.57      801.29     35.76 o
   2   1  13        2.25        7.78      1.57 o
   3   1  13      774.57      883.31     24.77 o
   4   1  13      158.21      167.46     29.13 o
   5   1  13      312.75      329.52     36.91 o
   6   1  13        1.15        2.63      4.52 o
   7   1  13      412.63      414.89     49.40 o
  -6   2  13      224.59      284.94     37.69 o
  -5   2  13      152.77      205.94     18.88 o
  -4   2  13      479.92      475.63     24.71 o
  -3   2  13     1918.45     2133.12     51.44 o
  -2   2  13       57.09       69.31      7.32 o
  -1   2  13      851.35      865.06     26.30 o
   0   2  13       59.06       40.17      4.57 o
   1   2  13     1714.76     1809.94     74.62 o
   2   2  13      142.29      157.79     10.69 o
   3   2  13      123.40      132.64     10.29 o
   4   2  13       68.99       67.13     10.90 o
   5   2  13      408.07      376.83     15.99 o
   6   2  13        0.48        3.67      2.78 o
   7   2  13      149.78      154.96      8.97 o
  -6   3  13        8.20       11.00      2.82 o
  -5   3  13       43.83       33.64      5.53 o
  -4   3  13      179.45      198.31     22.25 o
  -3   3  13       33.96       32.45      5.39 o
  -2   3  13        9.17       16.85      4.21 o
  -1   3  13      946.68      917.90     30.86 o
   0   3  13      532.09      553.45     26.61 o
   1   3  13     1211.83     1185.27     35.77 o
   2   3  13      179.13      190.90      9.52 o
   3   3  13      131.02      133.12     10.03 o
   4   3  13      221.35      224.04     38.87 o
   5   3  13      750.58      729.47     60.39 o
   6   3  13       24.78       18.93      3.19 o
   7   3  13      104.19      106.99     12.79 o
   8   3  13       80.85       67.23      6.65 o
  -5   4  13       15.05        8.23      3.95 o
  -4   4  13      285.03      295.78     22.20 o
  -3   4  13      462.43      520.07     34.74 o
  -2   4  13       10.45       14.45      3.71 o
  -1   4  13       44.73       42.54      7.34 o
   0   4  13       18.05        4.32      4.11 o
   1   4  13      551.57      538.92     21.13 o
   2   4  13     1505.38     1483.50     41.25 o
   3   4  13        3.54        8.47      1.46 o
   4   4  13      368.95      360.64     23.86 o
   5   4  13      195.86      166.93     11.25 o
   6   4  13     1800.08     1893.57     75.61 o
   7   4  13        7.65        5.31      2.04 o
   8   4  13      281.28      329.88     28.55 o
  -5   5  13      383.33      399.45     32.80 o
  -4   5  13       73.85       68.84      9.41 o
  -3   5  13      183.19      203.57     23.71 o
  -2   5  13      356.61      337.06     23.98 o
  -1   5  13       40.01       42.23      6.25 o
   0   5  13      210.67      171.54     25.56 o
   1   5  13      521.65      485.73     19.29 o
   2   5  13       11.83       16.34      2.58 o
   3   5  13      693.33      698.61     17.95 o
   4   5  13      157.73      172.87     15.02 o
   5   5  13      921.72      815.61     35.32 o
   6   5  13      554.85      530.00     22.11 o
   7   5  13      133.51      146.60     36.68 o
   8   5  13      256.36      249.34     26.05 o
  -4   6  13      295.54      299.75     21.77 o
  -3   6  13      285.91      286.14     24.00 o
  -2   6  13      749.78      731.67     30.84 o
  -1   6  13      454.75      471.02     25.12 o
   0   6  13       77.87       72.96     11.24 o
   1   6  13       57.10       63.50      7.22 o
   2   6  13       55.32       50.81      8.73 o
   3   6  13       20.62       20.65      3.37 o
   4   6  13      412.09      353.51     23.21 o
   5   6  13       88.64       68.76     10.02 o
   6   6  13      155.73      150.66     18.97 o
   7   6  13      161.99      157.94     13.35 o
   8   6  13       52.84       52.18      7.85 o
  -4   7  13      383.96      382.85     32.23 o
  -3   7  13       43.49       38.14      6.82 o
  -2   7  13      655.64      617.86     31.99 o
  -1   7  13        0.36       -0.67      2.53 o
   0   7  13      196.11      175.92     13.33 o
   1   7  13       69.05       59.97      6.14 o
   2   7  13       25.88       24.13      3.10 o
   3   7  13      239.20      209.92      8.54 o
   4   7  13      241.25      239.27     48.48 o
   5   7  13      122.97      123.30     28.01 o
   6   7  13      118.36      126.40     16.48 o
   7   7  13      135.73      157.00     12.83 o
  -3   8  13      150.33      120.78     17.51 o
  -2   8  13      102.91      102.36     13.74 o
  -1   8  13      467.09      462.77     20.75 o
   0   8  13      631.09      618.71     18.29 o
   1   8  13      538.46      503.96     18.55 o
   2   8  13       36.15       33.35      3.60 o
   3   8  13      214.60      212.40      8.99 o
   4   8  13      324.09      291.00      9.65 o
   5   8  13       94.93       98.82     25.55 o
   6   8  13      116.30      131.05     17.54 o
   7   8  13       19.65       20.60      4.07 o
  -2   9  13       16.30       21.37      4.24 o
  -1   9  13      103.47       95.40     13.42 o
   0   9  13       18.92       12.90      3.00 o
   1   9  13      213.03      199.45     13.01 o
   2   9  13      338.16      324.98     12.88 o
   3   9  13      800.35      796.19     21.94 o
   4   9  13      135.51      112.95      9.89 o
   5   9  13       40.17       27.58      2.48 o
   6   9  13       96.89       77.02     15.91 o
   7   9  13       85.32       88.51     11.63 o
  -1  10  13       51.56       34.62      3.54 o
   0  10  13       52.90       46.71      3.87 o
   1  10  13      179.78      175.98      7.67 o
   2  10  13      100.08       75.62      6.64 o
   3  10  13        3.50        2.51      0.93 o
   4  10  13      161.59      158.94     14.29 o
   5  10  13       45.51       37.15      4.62 o
   6  10  13       15.61       10.33      2.21 o
   0  11  13      407.05      402.51     19.77 o
   1  11  13      330.52      296.61     19.54 o
   2  11  13        2.49        3.92      1.26 o
   3  11  13        3.93        5.77      1.30 o
   4  11  13       14.93       16.84      1.76 o
   5  11  13       40.88       45.49      7.28 o
  -3  -7  14      526.86      492.90     23.06 o
  -2  -7  14       76.96       58.85      7.27 o
  -1  -7  14      284.73      236.09     22.94 o
   0  -7  14      223.58      196.66     21.47 o
   1  -7  14      232.64      213.97     20.19 o
  -4  -6  14       65.55       41.36     10.89 o
  -3  -6  14       31.21       18.15      2.16 o
  -2  -6  14      188.00      168.06     16.21 o
  -1  -6  14       39.06       36.17      5.47 o
   0  -6  14      685.22      676.40     31.57 o
   1  -6  14       90.49       64.36      8.42 o
   2  -6  14       21.99       28.62      5.29 o
  -5  -5  14       38.54       25.89      5.26 o
  -4  -5  14      533.56      468.45     26.73 o
  -3  -5  14        4.16        1.85      2.02 o
  -2  -5  14        9.88        9.52      2.94 o
  -1  -5  14        9.72        7.67      1.84 o
   0  -5  14        7.49        3.44      3.79 o
   1  -5  14     1010.17     1123.38     47.99 o
   2  -5  14       74.04       74.34     11.44 o
   3  -5  14      489.22      573.37     44.70 o
  -5  -4  14        6.85        8.76      3.04 o
  -4  -4  14      505.18      488.06     15.77 o
  -3  -4  14       22.74       16.36      1.82 o
  -2  -4  14       83.05       59.66      9.61 o
  -1  -4  14       72.47       48.80      8.44 o
   0  -4  14       81.73       94.44     23.10 o
   1  -4  14      552.46      548.97     28.57 o
   2  -4  14       21.44       22.88      4.05 o
   3  -4  14      991.53     1023.87     30.29 o
   4  -4  14       13.30       20.34      4.97 o
  -6  -3  14      988.79     1012.48     90.95 o
  -5  -3  14        0.02        1.37      1.17 o
  -4  -3  14     1074.74     1100.67     76.87 o
  -3  -3  14        3.61        1.93      2.29 o
  -2  -3  14     1263.49     1258.29     60.60 o
  -1  -3  14      407.35      377.02     16.11 o
   0  -3  14       34.28       28.21      5.10 o
   1  -3  14      264.45      228.64     14.16 o
   2  -3  14        2.08        1.10      1.49 o
   3  -3  14      592.25      615.35     35.15 o
   4  -3  14       30.13       30.98      4.97 o
   5  -3  14       22.11       18.35      4.47 o
  -6  -2  14      225.50      244.63     18.48 o
  -5  -2  14      188.13      160.51     16.39 o
  -4  -2  14      492.34      461.07     22.03 o
  -3  -2  14      120.31       93.39     15.25 o
  -2  -2  14      432.80      407.56     30.74 o
  -1  -2  14       12.98        8.00      5.25 o
   0  -2  14       41.22       32.13      5.41 o
   1  -2  14       22.30       16.08      4.36 o
   2  -2  14       18.43       19.04      5.31 o
   3  -2  14      493.59      479.32     25.75 o
   4  -2  14       20.89       20.89      4.28 o
   5  -2  14        6.47        7.80      3.08 o
  -6  -1  14       14.54       14.13      4.16 o
  -5  -1  14      435.02      475.23     61.94 o
  -4  -1  14        3.07        5.30      1.49 o
  -3  -1  14      328.39      315.73     27.99 o
  -2  -1  14      590.57      543.22     20.78 o
  -1  -1  14      825.88      939.17     28.18 o
   0  -1  14       66.72       71.76      8.09 o
   1  -1  14      665.80      692.12     21.91 o
   2  -1  14       53.84       57.83      9.29 o
   3  -1  14      224.66      281.69     26.75 o
   4  -1  14       80.41      111.55     14.09 o
   5  -1  14       21.33       17.58      3.61 o
   6  -1  14      339.32      293.11     48.90 o
  -6   0  14       33.33       35.21     14.05 o
  -5   0  14      347.02      354.21     57.61 o
  -4   0  14       29.56       19.11     15.81 o
  -3   0  14       10.28        8.28     12.65 o
  -2   0  14      926.03      958.66     30.05 o
  -1   0  14      392.81      426.13     21.82 o
   0   0  14      542.80      690.59     18.25 o
   1   0  14      106.39      104.11     12.35 o
   2   0  14     1381.82     1587.10     40.01 o
   3   0  14      829.67      896.70     40.55 o
   4   0  14        0.08        3.68      2.73 o
   5   0  14      347.73      331.34     33.91 o
   6   0  14       55.59       40.42      6.28 o
  -6   1  14       13.90       11.99      4.54 o
  -5   1  14      141.45      181.48     15.81 o
  -4   1  14      760.06      816.23     37.37 o
  -3   1  14      329.85      383.42     33.28 o
  -2   1  14      788.44      844.10     39.79 o
  -1   1  14      281.31      287.34     26.11 o
   0   1  14      577.75      643.17     18.66 o
   1   1  14      280.86      293.59     17.38 o
   2   1  14      342.53      398.71     43.59 o
   3   1  14       10.75       14.47      5.01 o
   4   1  14      227.11      250.62     41.40 o
   5   1  14      155.58      175.04     51.93 o
   6   1  14       22.67       29.16      8.04 o
   7   1  14       10.00       12.63      4.57 o
  -5   2  14      334.18      398.79     26.05 o
  -4   2  14      803.31      851.35     38.71 o
  -3   2  14       32.51       20.03      5.17 o
  -2   2  14      954.55     1034.49     46.13 o
  -1   2  14       23.48       12.30      3.68 o
   0   2  14     1775.21     1874.21     48.81 o
   1   2  14      439.58      443.04     19.63 o
   2   2  14        8.61        8.96      4.76 o
   3   2  14      130.51      130.76     13.27 o
   4   2  14        6.29        4.27      1.16 o
   5   2  14       91.63       78.17     15.14 o
   6   2  14       69.58       65.73      6.34 o
   7   2  14      395.93      372.91     18.60 o
  -5   3  14        5.72        6.60      3.76 o
  -4   3  14       34.32       50.91      6.53 o
  -3   3  14      273.32      299.90     25.72 o
  -2   3  14       81.80      102.05      9.84 o
  -1   3  14       89.34       97.88     11.85 o
   0   3  14        4.40        5.27      2.13 o
   1   3  14     1689.98     1700.68     41.83 o
   2   3  14      327.71      359.43     19.05 o
   3   3  14      560.44      541.29     22.22 o
   4   3  14       15.85       19.00      5.32 o
   5   3  14      210.01      208.00     39.21 o
   6   3  14       37.86       40.63      4.57 o
   7   3  14        6.26        7.69      1.87 o
  -5   4  14       80.30       88.33     13.02 o
  -4   4  14       49.46       46.85      6.70 o
  -3   4  14       38.54       31.68      7.58 o
  -2   4  14       31.70       19.04      5.22 o
  -1   4  14       57.51       56.35      8.06 o
   0   4  14      340.08      360.74     24.05 o
   1   4  14     1245.05     1220.32     30.03 o
   2   4  14      403.27      417.59     23.02 o
   3   4  14      595.79      575.31    129.44 o
   4   4  14      489.18      506.76     26.30 o
   5   4  14     1802.92     1717.64     68.72 o
   6   4  14       19.61       12.68      2.32 o
   7   4  14      206.93      193.37     16.73 o
  -4   5  14        2.93        6.37      2.66 o
  -3   5  14       10.40        9.09      2.78 o
  -2   5  14      283.09      294.39     19.64 o
  -1   5  14        6.96        8.90      2.53 o
   0   5  14       80.23       92.69     20.02 o
   1   5  14      235.28      244.07     20.32 o
   2   5  14      742.18      717.37     18.35 o
   3   5  14      538.94      511.60     27.92 o
   4   5  14      601.42      579.16     25.94 o
   5   5  14      611.13      531.45     22.56 o
   6   5  14     1660.70     1794.54     76.04 o
   7   5  14      544.25      588.59     19.19 o
  -4   6  14      291.14      301.55     24.33 o
  -3   6  14      200.74      190.62     17.09 o
  -2   6  14      585.79      602.13     27.20 o
  -1   6  14      110.95      107.89     12.10 o
   0   6  14      585.02      378.52     19.19 o
   1   6  14      131.16      165.40     14.78 o
   2   6  14      460.77      471.97     29.34 o
   3   6  14      449.06      473.72     24.76 o
   4   6  14       22.56       19.71      4.40 o
   5   6  14      129.65      117.29     11.15 o
   6   6  14      225.34      225.17     20.34 o
   7   6  14        7.62        3.40      2.08 o
  -3   7  14      317.01      299.97     31.94 o
  -2   7  14        8.85        4.36      2.06 o
  -1   7  14        2.33        5.07      2.54 o
   0   7  14      440.68      375.06     22.73 o
   1   7  14       12.36        7.14      1.34 o
   2   7  14      105.31      108.92     10.27 o
   3   7  14       50.01       41.27      8.88 o
   4   7  14      131.75      126.93     12.99 o
   5   7  14        5.84        4.03      0.97 o
   6   7  14      127.54      128.68     17.20 o
   7   7  14       25.00       22.70      4.57 o
  -2   8  14      781.24      837.76     36.41 o
  -1   8  14       69.14       73.76      9.96 o
   0   8  14       88.59       73.02      6.60 o
   1   8  14       17.04       13.75      1.78 o
   2   8  14      469.31      461.95     25.60 o
   3   8  14      353.75      395.60     25.20 o
   4   8  14        9.13        5.27      2.76 o
   5   8  14       37.14       35.02      4.41 o
   6   8  14       15.39       18.35      3.21 o
   7   8  14      399.18      433.95     36.44 o
  -1   9  14      120.05      110.80     10.70 o
   0   9  14      125.03      133.70     24.53 o
   1   9  14      134.00      126.25     15.17 o
   2   9  14      245.34      236.42     17.68 o
   3   9  14        2.77        2.59      0.84 o
   4   9  14      111.17       97.07     14.14 o
   5   9  14      109.76       94.23     21.48 o
   6   9  14      255.96      282.26     37.01 o
   0  10  14      334.16      303.58     15.98 o
   1  10  14        0.21        2.99      0.92 o
   2  10  14       29.47       25.76      3.00 o
   3  10  14       81.68       70.01     10.10 o
   4  10  14       49.44       49.23      8.52 o
   5  10  14       90.42       82.27     14.12 o
   3  11  14        4.55        2.30      1.39 o
  -2  -6  15        1.48        5.76      2.56 o
  -1  -6  15      359.19      334.56     27.30 o
   0  -6  15       17.58       23.35      4.59 o
  -4  -5  15      203.75      153.10     13.33 o
  -3  -5  15      101.15       73.39      7.64 o
  -2  -5  15        8.39        5.34      2.87 o
  -1  -5  15       16.70       15.58      3.54 o
   0  -5  15      387.17      418.79     20.07 o
   1  -5  15       68.58       60.87      9.12 o
   2  -5  15      220.27      200.17     25.36 o
  -4  -4  15        2.45        5.27      1.44 o
  -3  -4  15        9.54        3.22      1.24 o
  -2  -4  15       93.71       63.89      9.26 o
  -1  -4  15        0.56        2.80      1.74 o
   0  -4  15      194.75      172.80     13.83 o
   1  -4  15      343.54      344.66     21.41 o
   2  -4  15      790.62      775.86     30.19 o
   3  -4  15       19.76       22.54      5.10 o
  -5  -3  15      378.37      351.03     55.93 o
  -4  -3  15       24.67       18.11      2.47 o
  -3  -3  15      394.03      371.06     39.21 o
  -2  -3  15      259.94      232.18     17.95 o
  -1  -3  15       73.72       63.53     10.19 o
   0  -3  15      202.26      188.47     16.17 o
   1  -3  15      207.59      181.17     17.82 o
   2  -3  15      817.72      869.49     45.06 o
   3  -3  15       58.95       61.76     10.88 o
   4  -3  15      286.19      278.72     31.68 o
  -5  -2  15      257.43      271.84     32.94 o
  -4  -2  15      358.45      342.01     43.66 o
  -3  -2  15       33.19       16.46      6.20 o
  -2  -2  15        2.29        1.87      1.67 o
  -1  -2  15      375.41      387.87     22.58 o
   0  -2  15      382.25      358.51     22.23 o
   1  -2  15      151.11      139.37     16.70 o
   2  -2  15      316.93      281.71     16.99 o
   3  -2  15        4.89       11.43      3.56 o
   4  -2  15       81.15       77.43     13.02 o
   5  -2  15        5.74        7.42      2.78 o
  -5  -1  15       37.45       23.98      9.50 o
  -4  -1  15       61.52       52.34     13.68 o
  -3  -1  15      373.20      338.07     68.35 o
  -2  -1  15      187.04      168.94     16.48 o
  -1  -1  15       58.47       66.32     14.14 o
   0  -1  15       24.52       26.41      4.11 o
   1  -1  15       10.23       14.52      4.12 o
   2  -1  15      275.64      282.29     15.33 o
   3  -1  15      130.35      132.53     17.68 o
   4  -1  15       87.90       95.28     13.88 o
   5  -1  15       54.52       71.49     10.38 o
  -5   0  15       55.80       57.95      8.74 o
  -4   0  15      110.96      110.23     15.31 o
  -3   0  15      752.44      834.85     47.59 o
  -2   0  15       61.88       47.25      8.93 o
  -1   0  15      651.28      693.06     24.58 o
   0   0  15       32.79       27.72      6.59 o
   1   0  15      312.32      385.42     19.23 o
   2   0  15      327.71      330.23     19.57 o
   3   0  15      235.83      256.86     28.50 o
   4   0  15      634.59      667.35     49.32 o
   5   0  15        4.84        5.34      1.55 o
   6   0  15     1277.86     1329.49    126.82 o
  -5   1  15      598.75      655.85     48.19 o
  -4   1  15      191.94      234.96     20.03 o
  -3   1  15      498.48      585.98     34.86 o
  -2   1  15        1.22       -2.51      3.42 o
  -1   1  15     1427.73     1556.85     67.97 o
   0   1  15        0.74        5.11      1.82 o
   1   1  15      171.95      189.83     12.39 o
   2   1  15       19.86       20.66      3.15 o
   3   1  15      217.83      242.54     34.83 o
   4   1  15      366.11      370.66     40.83 o
   5   1  15       79.68       59.06     20.53 o
   6   1  15       42.26       44.20     13.45 o
  -5   2  15      250.33      280.08     37.14 o
  -4   2  15      157.30      164.16     14.83 o
  -3   2  15     1370.41     1487.35     68.83 o
  -2   2  15       53.62       60.36     13.50 o
  -1   2  15      991.58     1094.97     51.22 o
   0   2  15       19.03       13.25      4.42 o
   1   2  15      418.78      477.97     20.47 o
   2   2  15        0.08        0.73      3.03 o
   3   2  15       23.21       24.81      4.19 o
   4   2  15      223.04      221.48     16.70 o
   5   2  15      167.36      142.00     18.35 o
   6   2  15        0.96        2.25      2.61 o
  -4   3  15      370.01      397.39     21.54 o
  -3   3  15      297.83      324.49     28.97 o
  -2   3  15      313.54      338.47     23.59 o
  -1   3  15        3.05        0.12      3.68 o
   0   3  15      817.14      865.76     40.92 o
   1   3  15      399.52      382.11     22.37 o
   2   3  15      130.51      130.18     11.58 o
   3   3  15      199.44      210.18     11.05 o
   4   3  15      183.25      182.55     30.24 o
   5   3  15       69.82       63.76     12.20 o
   6   3  15        0.74        3.23      1.28 o
  -4   4  15       26.74       25.20      5.22 o
  -3   4  15       13.26        9.09      4.47 o
  -2   4  15       25.38       33.47      6.46 o
  -1   4  15      353.86      362.30     27.06 o
   0   4  15      459.73      497.51     34.65 o
   1   4  15      304.20      316.64     26.68 o
   2   4  15      825.88      830.73     36.77 o
   3   4  15      500.82      498.58     27.59 o
   4   4  15      688.27      646.42     26.92 o
   5   4  15       97.72       74.87      9.43 o
   6   4  15      289.47      278.57     22.06 o
  -4   5  15       22.36       19.40      4.14 o
  -3   5  15      122.92      140.88     34.55 o
  -2   5  15      181.68      189.19     19.05 o
  -1   5  15       25.50       25.19      5.86 o
   0   5  15      115.06      123.13     13.50 o
   1   5  15      951.07      993.55     40.61 o
   2   5  15      132.25      144.68     16.03 o
   3   5  15      929.94      996.64     41.22 o
   4   5  15        3.36        2.41      1.25 o
   5   5  15     1005.27     1066.05     45.27 o
   6   5  15      517.78      531.00     17.39 o
  -3   6  15      218.11      229.10     28.49 o
  -2   6  15       21.42       23.33      4.07 o
  -1   6  15      182.03      200.29     18.78 o
   0   6  15      144.61      149.81     16.29 o
   1   6  15      563.93      551.89     29.12 o
   2   6  15      469.96      464.51     19.83 o
   3   6  15      207.19      187.16     19.50 o
   4   6  15       13.16        8.54      2.80 o
   5   6  15       82.15       71.51      9.04 o
   6   6  15       73.42       82.57     12.08 o
  -2   7  15      191.52      179.91     21.91 o
  -1   7  15      280.63      273.87     24.43 o
   0   7  15       72.96       75.47      9.28 o
   1   7  15      272.23      273.75     19.28 o
   2   7  15       24.64       18.25      2.92 o
   3   7  15      597.22      644.39     32.39 o
   4   7  15       65.84       61.20      7.78 o
   5   7  15       19.10       17.56      2.80 o
   6   7  15       24.58       12.46      3.45 o
  -1   8  15       89.73      104.92     15.69 o
   0   8  15      168.33      169.88     15.03 o
   1   8  15      242.59      252.83     19.21 o
   2   8  15      294.57      300.68     20.91 o
   3   8  15        1.55        5.69      2.22 o
   4   8  15      218.85      206.41     15.00 o
   5   8  15       36.62       22.01      4.04 o
   6   8  15     1089.28     1115.70    123.22 o
   0   9  15       18.79       15.89      3.54 o
   1   9  15       75.89       73.22      9.96 o
   2   9  15        8.24        7.80      2.78 o
   3   9  15      775.79      733.63     22.88 o
   4   9  15      378.18      379.43     29.07 o
   5   9  15       75.65       62.44     14.41 o
   2  10  15        0.27        2.16      1.19 o
   3  10  15       15.78       18.73      3.93 o
  -1  -5  16      237.15      184.88     21.97 o
  -3  -4  16      150.17      100.87     14.95 o
  -2  -4  16        4.47        5.67      2.73 o
  -1  -4  16       65.04       46.06      8.04 o
   0  -4  16      299.33      292.40     26.13 o
   1  -4  16      394.12      336.65     26.70 o
   2  -4  16      150.89      150.72     15.53 o
  -3  -3  16       41.84       27.73      5.81 o
  -2  -3  16       68.59       64.10      8.66 o
  -1  -3  16      641.65      645.47     21.24 o
   0  -3  16      310.49      341.26     20.87 o
   1  -3  16      991.86     1056.96     31.37 o
   2  -3  16      119.91      122.98     19.59 o
   3  -3  16      156.62      145.21     21.72 o
  -4  -2  16      247.33      279.03     36.99 o
  -3  -2  16      112.55       83.03     13.98 o
  -2  -2  16      542.91      584.00     21.75 o
  -1  -2  16      111.42       99.44     12.25 o
   0  -2  16      280.29      283.74     20.38 o
   1  -2  16      328.12      341.81     22.56 o
   2  -2  16      486.84      522.41     23.95 o
   3  -2  16      227.24      260.92     27.66 o
   4  -2  16      128.15      141.21     15.96 o
  -4  -1  16      176.16      178.64     21.84 o
  -3  -1  16      107.08      105.73     14.11 o
  -2  -1  16        5.64       -1.34      1.67 o
  -1  -1  16        2.45        5.64      2.18 o
   0  -1  16      132.39      143.29     18.09 o
   1  -1  16       98.11      105.92     13.81 o
   2  -1  16      154.33      179.50     16.94 o
   3  -1  16       36.47       43.48      7.44 o
   4  -1  16      114.58      135.62     16.72 o
  -4   0  16       48.22       38.67      7.63 o
  -3   0  16        3.08        3.30      2.94 o
  -2   0  16      191.88      201.37     18.61 o
  -1   0  16       57.86       50.00      5.44 o
   0   0  16      166.43      166.56     14.27 o
   1   0  16       28.58       34.94      4.57 o
   2   0  16      322.31      355.49     20.33 o
   3   0  16      670.62      730.97     32.51 o
   4   0  16       65.51       61.03     17.63 o
   5   0  16      750.53      814.51     53.28 o
  -4   1  16      594.77      696.46     55.46 o
  -3   1  16        8.36       14.98      4.38 o
  -2   1  16      562.61      563.66     36.42 o
  -1   1  16      134.46      157.65     13.50 o
   0   1  16        2.50        3.98      1.71 o
   1   1  16        1.85        4.94      1.68 o
   2   1  16      235.60      253.07     14.15 o
   3   1  16      181.51      191.03      9.84 o
   4   1  16       24.68       17.90      2.51 o
   5   1  16      194.89      226.15     25.12 o
  -4   2  16      808.83      879.09     57.83 o
  -3   2  16       20.09       10.58      6.05 o
  -2   2  16      181.61      214.21     19.53 o
  -1   2  16      209.89      249.41     24.59 o
   0   2  16     1037.90     1180.54     58.71 o
   1   2  16      431.53      438.61     26.86 o
   2   2  16       13.72       12.73      3.21 o
   3   2  16      167.08      188.55     12.04 o
   4   2  16        9.35        5.63      1.72 o
   5   2  16      218.14      227.16     21.05 o
  -3   3  16      348.54      380.31     29.02 o
  -2   3  16       25.88       21.56      4.23 o
  -1   3  16      599.21      698.06     36.68 o
   0   3  16       11.88       19.76      5.41 o
   1   3  16      102.49      134.87     15.67 o
   2   3  16        0.92        2.46      2.34 o
   3   3  16      213.70      241.43     13.88 o
   4   3  16       46.29       43.32      4.49 o
   5   3  16       31.67       27.44      3.32 o
   6   3  16       19.45       21.82      5.91 o
  -3   4  16      174.51      204.69     23.59 o
  -2   4  16       79.70      103.91     14.09 o
  -1   4  16       27.26       10.65      2.46 o
   0   4  16      796.23      894.71     48.28 o
   1   4  16      102.78      102.81     11.84 o
   2   4  16      323.79      347.70     26.80 o
   3   4  16       96.05       91.16     11.46 o
   4   4  16      409.84      393.28     17.82 o
   5   4  16      479.25      433.22     13.88 o
   6   4  16      128.51      136.55     18.57 o
  -3   5  16      164.95      196.48     23.06 o
  -2   5  16      239.21      230.56     22.15 o
  -1   5  16       99.56      110.09     14.93 o
   0   5  16      457.59      512.03     39.52 o
   1   5  16       26.15       20.63      3.57 o
   2   5  16      304.66      269.00     19.60 o
   3   5  16        8.08        4.72      1.99 o
   4   5  16      666.66      616.63     21.60 o
   5   5  16        8.89        5.64      1.72 o
   6   5  16       30.13       34.12      6.39 o
  -2   6  16      697.38      763.97     54.69 o
  -1   6  16       70.09       72.07      9.69 o
   0   6  16      479.64      518.37     23.33 o
   1   6  16        6.13        4.57      1.98 o
   2   6  16      954.65      991.73     45.15 o
   3   6  16        0.98       -0.52      1.79 o
   4   6  16      166.09      159.04     11.18 o
   5   6  16        0.52        0.86      0.79 o
  -1   7  16      161.24      153.42     17.61 o
   0   7  16      151.06      160.45     14.59 o
   1   7  16      158.26      156.63     12.35 o
   2   7  16     1150.28     1188.46     34.43 o
   3   7  16        0.77        2.16      1.65 o
   4   7  16       18.13       14.60      2.46 o
   5   7  16       13.61        7.30      1.92 o
   0   8  16        0.11        2.83      1.36 o
   1   8  16       89.81      105.04     13.61 o
   2   8  16       11.49       12.44      3.92 o
   3   8  16      335.03      385.50     28.62 o
   4   8  16       14.88       14.24      2.53 o
   2   9  16      280.39      284.92     34.45 o
   3   9  16      129.94      108.41     15.48 o
  -1  -3  17      245.55      238.41     23.98 o
   0  -3  17      406.67      409.65     31.27 o
   1  -3  17      233.59      248.41     31.70 o
  -2  -2  17      200.34      172.30     22.44 o
  -1  -2  17      556.39      597.59     39.70 o
   0  -2  17      255.49      286.67     34.00 o
   1  -2  17      919.66     1047.20     67.59 o
   2  -2  17      249.20      259.13     29.64 o
  -2  -1  17       56.97       55.14     11.13 o
  -1  -1  17        0.82        5.32      2.55 o
   0  -1  17        1.78        4.11      3.44 o
   1  -1  17       19.16       27.47      5.45 o
   2  -1  17      221.76      250.73     23.04 o
   3  -1  17       64.61       81.13     12.04 o
  -3   0  17      252.91      277.24     36.89 o
  -2   0  17       49.44       63.64      9.35 o
  -1   0  17       12.04       12.34      4.68 o
   0   0  17        1.88        3.16      2.22 o
   1   0  17      371.73      384.45     12.70 o
   2   0  17      753.83      778.96     56.64 o
   3   0  17       24.50       22.95      3.42 o
   4   0  17      171.50      157.49     39.48 o
  -3   1  17      503.48      574.41     45.46 o
  -2   1  17        8.01        7.77      2.97 o
  -1   1  17      228.51      243.24     21.42 o
   0   1  17      262.48      276.21     14.99 o
   1   1  17       71.78       86.82      8.63 o
   2   1  17      501.64      532.91     16.98 o
   3   1  17      108.62      125.35     27.03 o
   4   1  17      489.24      510.25     24.90 o
  -3   2  17      451.92      502.96     40.32 o
  -2   2  17      255.36      313.34     26.89 o
  -1   2  17      623.39      692.84     27.61 o
   0   2  17      287.64      319.80     22.32 o
   1   2  17       10.83        4.26      2.85 o
   2   2  17      210.34      208.10     15.05 o
   3   2  17      156.74      172.72     12.96 o
   4   2  17      595.27      648.19     53.47 o
  -2   3  17      125.82      128.77     15.26 o
  -1   3  17        8.77       14.24      4.54 o
   0   3  17      108.31      105.18     14.12 o
   1   3  17        0.85        0.60      2.35 o
   2   3  17      197.43      203.69     19.93 o
   3   3  17        1.19       -0.88      2.15 o
   4   3  17       28.08       26.47      3.84 o
  -2   4  17        4.43        1.67      2.16 o
  -1   4  17      409.65      456.85     20.67 o
   0   4  17       82.97      105.23     13.90 o
   1   4  17      575.48      617.78     26.87 o
   2   4  17      171.44      173.06     16.94 o
   3   4  17      528.14      514.97     21.05 o
   4   4  17      492.39      485.25     35.34 o
  -1   5  17      415.42      414.22     32.42 o
   0   5  17        6.51       10.24      3.80 o
   1   5  17      396.39      414.88     19.74 o
   2   5  17        7.09        7.44      3.13 o
   3   5  17      301.00      280.94     23.81 o
   4   5  17        2.13        1.32      1.13 o
  -1   6  17      587.04      635.13     44.81 o
   0   6  17        0.12        5.00      2.80 o
   1   6  17      585.58      629.73     28.00 o
   2   6  17      161.24      169.61     15.19 o
   3   6  17       56.01       61.09      8.18 o
   4   6  17       21.94       23.26      3.99 o
   1   7  17      398.55      390.17     33.97 o
   2   7  17       22.84       25.51      4.69 o
   3   7  17       47.10       53.95      6.82 o
   0   0  18      178.85      191.91     15.37 o
   1   0  18      201.13      206.81     18.09 o
  -1   1  18      419.78      508.05     42.01 o
   0   1  18        5.98       13.28      4.16 o
   1   1  18      167.68      184.61     16.06 o
   2   1  18      128.76      116.95     11.45 o
  -1   2  18      118.64      139.11     16.77 o
   0   2  18      523.92      572.20     41.10 o
   1   2  18      289.64      339.06     30.01 o
   2   2  18      568.57      614.43     30.84 o
   0   3  18       51.40       44.34      7.58 o
   1   3  18       81.24       86.38     12.56 o
   2   3  18       49.10       48.29      6.79 o
   3   3  18        5.37        6.22      2.51 o
   0   4  18      115.77      125.95     17.44 o
   1   4  18       74.42       77.42     11.25 o
   2   4  18      214.42      230.82     27.90 o
   3   4  18       98.13       98.99     14.16 o
   1   5  18        4.94        5.77      2.29 o
   2   5  18       90.20       92.43     12.82 o
 
